# Supplementary material for: Ensemble of decision tree reveals potential miRNA-disease associations
Source: PLoS Comput Biol. 2019 Jul 22;15(7):e1007209. doi: 10.1371/journal.pcbi.1007209 (PMC6675125; doi:10.1371/journal.pcbi.1007209)
Supplement: S1 Table — This prediction result is released for further experimental validation and research. (XLSX) [file pcbi.1007209.s001.xlsx]

## Sheet: Sheet1
Disease	miRNA	Score
Carcinoma, Renal Cell	hsa-mir-130a	1
Prostatic Neoplasms	hsa-mir-196a	1
Breast Neoplasms	hsa-mir-142	1
Esophageal Neoplasms	hsa-mir-200b	1
Breast Neoplasms	hsa-mir-15b	1
Urinary Bladder Neoplasms	hsa-mir-214	1
Heart Failure	hsa-let-7i	1
Parkinson Disease	hsa-mir-155	1
Lung Neoplasms	hsa-mir-195	1
Prostatic Neoplasms	hsa-mir-155	1
Colorectal Neoplasms	hsa-mir-214	1
Endometrial Neoplasms	hsa-mir-143	1
Inflammation	hsa-mir-34a	1
Pancreatic Neoplasms	hsa-mir-127	1
Carcinoma, Hepatocellular	hsa-mir-429	1
Breast Neoplasms	hsa-mir-150	1
Endometriosis	hsa-mir-34a	0.993333
Carcinoma, Renal Cell	hsa-mir-29b	0.993333
Stomach Neoplasms	hsa-mir-181d	0.993333
Lung Neoplasms	hsa-mir-15a	0.993333
Pancreatic Neoplasms	hsa-mir-106b	0.993333
Hodgkin Disease	hsa-mir-125b	0.993333
Endometrial Neoplasms	hsa-mir-126	0.993333
Prostatic Neoplasms	hsa-mir-10b	0.993333
Lung Neoplasms	hsa-mir-20b	0.993333
Carcinoma, Hepatocellular	hsa-mir-34b	0.993333
Prostatic Neoplasms	hsa-mir-429	0.993333
Carcinoma, Non-Small-Cell Lung	hsa-mir-22	0.99
Carcinoma	hsa-mir-218	0.99
Carcinoma, Renal Cell	hsa-mir-148a	0.99
Glioblastoma	hsa-mir-135b	0.99
Carcinoma, Hepatocellular	hsa-mir-625	0.99
Adenoviridae Infections	hsa-let-7i	0.99
Lung Neoplasms	hsa-mir-16	0.99
Melanoma	hsa-mir-100	0.99
Neoplasms	hsa-mir-195	0.99
Carcinoma, Renal Cell	hsa-mir-106a	0.99
Urinary Bladder Neoplasms	hsa-mir-122	0.99
Neoplasms	hsa-mir-192	0.99
Carcinoma, Hepatocellular	hsa-mir-184	0.99
Colonic Neoplasms	hsa-mir-199a	0.99
Melanoma	hsa-mir-101	0.99
Carcinoma, Hepatocellular	hsa-mir-137	0.99
Glioblastoma	hsa-mir-203	0.99
Melanoma	hsa-mir-335	0.99
Neoplasms	hsa-mir-32	0.99
Carcinoma, Renal Cell	hsa-mir-125b	0.99
Urinary Bladder Neoplasms	hsa-mir-124	0.99
Adenocarcinoma	hsa-mir-214	0.986667
Ovarian Neoplasms	hsa-mir-23b	0.986667
Neoplasms	hsa-mir-1	0.986667
Medulloblastoma	hsa-mir-335	0.986667
Glioma	hsa-mir-92a	0.986667
Carcinoma, Non-Small-Cell Lung	hsa-mir-203	0.986667
Urinary Bladder Neoplasms	hsa-mir-223	0.986667
Endometrial Neoplasms	hsa-mir-34b	0.986667
Glioblastoma	hsa-mir-214	0.986667
Thyroid Neoplasms	hsa-mir-99a	0.986667
Colorectal Neoplasms	hsa-mir-29b	0.986667
Breast Neoplasms	hsa-mir-192	0.986667
Carcinoma, Renal Cell	hsa-mir-29a	0.983333
Ovarian Neoplasms	hsa-mir-107	0.983333
Melanoma	hsa-mir-10b	0.983333
Colorectal Neoplasms	hsa-mir-302b	0.983333
Head and Neck Neoplasms	hsa-mir-146a	0.983333
Breast Neoplasms	hsa-mir-381	0.983333
Melanoma	hsa-mir-150	0.983333
Carcinoma, Non-Small-Cell Lung	hsa-mir-142	0.983333
Stomach Neoplasms	hsa-mir-210	0.983333
Head and Neck Neoplasms	hsa-mir-196a	0.983333
Carcinoma, Hepatocellular	hsa-mir-143	0.983333
Neoplasms	hsa-mir-27b	0.983333
Lung Neoplasms	hsa-mir-204	0.983333
Head and Neck Neoplasms	hsa-mir-92a	0.982667
Adrenocortical Carcinoma	hsa-mir-221	0.98
Carcinoma, Non-Small-Cell Lung	hsa-mir-141	0.98
Colonic Neoplasms	hsa-mir-375	0.98
Carcinoma, Non-Small-Cell Lung	hsa-mir-181b	0.98
Medulloblastoma	hsa-mir-375	0.98
Melanoma	hsa-mir-27a	0.98
Prostatic Neoplasms	hsa-mir-18b	0.98
Melanoma	hsa-mir-130a	0.98
Endometrial Neoplasms	hsa-mir-146a	0.98
Colorectal Neoplasms	hsa-mir-30d	0.98
Nasopharyngeal Neoplasms	hsa-mir-7	0.98
Melanoma	hsa-mir-199b	0.98
Pancreatic Neoplasms	hsa-mir-19b	0.98
Carcinoma, Hepatocellular	hsa-mir-132	0.98
Lung Neoplasms	hsa-mir-106b	0.98
Carcinoma, Renal Cell	hsa-mir-20b	0.98
Carcinoma, Non-Small-Cell Lung	hsa-mir-25	0.98
Colorectal Neoplasms	hsa-mir-101	0.98
Myocardial Infarction	hsa-mir-146a	0.98
Carcinoma, Hepatocellular	hsa-mir-27b	0.98
Melanoma	hsa-mir-192	0.98
Lung Neoplasms	hsa-mir-15b	0.98
Uterine Cervical Neoplasms	hsa-mir-146b	0.98
Carcinoma, Renal Cell	hsa-mir-20a	0.98
Ovarian Neoplasms	hsa-mir-210	0.98
Endometrial Neoplasms	hsa-mir-31	0.98
Stomach Neoplasms	hsa-mir-452	0.98
Osteosarcoma	hsa-mir-222	0.98
Breast Neoplasms	hsa-mir-106a	0.98
Breast Neoplasms	hsa-mir-650	0.98
Colorectal Neoplasms	hsa-mir-191	0.98
Carcinoma, Non-Small-Cell Lung	hsa-mir-200a	0.98
Carcinoma, Non-Small-Cell Lung	hsa-mir-92a	0.98
Prostatic Neoplasms	hsa-let-7e	0.98
Carcinoma, Renal Cell	hsa-mir-194	0.98
Carcinoma, Renal Cell	hsa-mir-133b	0.978333
Carcinoma, Renal Cell	hsa-mir-125a	0.976667
Osteosarcoma	hsa-mir-155	0.976667
Esophageal Neoplasms	hsa-mir-106b	0.976667
Esophageal Neoplasms	hsa-mir-10b	0.976667
Adenocarcinoma	hsa-mir-34a	0.976667
Ovarian Neoplasms	hsa-mir-149	0.976667
Carcinoma, Renal Cell	hsa-mir-214	0.976667
Carcinoma, Renal Cell	hsa-mir-183	0.976667
Colonic Neoplasms	hsa-mir-224	0.976667
Carcinoma, Hepatocellular	hsa-mir-193b	0.976667
Lung Neoplasms	hsa-mir-141	0.976667
Endometrial Neoplasms	hsa-mir-10b	0.976667
Heart Failure	hsa-mir-146a	0.976667
Melanoma	hsa-mir-223	0.976667
Ovarian Neoplasms	hsa-mir-196a	0.976667
Breast Neoplasms	hsa-mir-508	0.976667
Stomach Neoplasms	hsa-mir-219	0.976667
Urinary Bladder Neoplasms	hsa-mir-146b	0.976667
Ovarian Neoplasms	hsa-mir-7	0.976667
Pancreatic Neoplasms	hsa-mir-7	0.976667
Gastrointestinal Neoplasms	hsa-mir-21	0.976667
Prostatic Neoplasms	hsa-mir-7	0.976667
Heart Failure	hsa-mir-214	0.976667
Colorectal Neoplasms	hsa-mir-23b	0.976667
Head and Neck Neoplasms	hsa-mir-183	0.976667
Carcinoma, Hepatocellular	hsa-mir-23b	0.976667
Heart Failure	hsa-mir-101	0.976667
Heart Failure	hsa-mir-34a	0.976667
Pancreatic Neoplasms	hsa-mir-141	0.976667
Carcinoma, Renal Cell	hsa-mir-15b	0.976667
Carcinoma	hsa-mir-181a	0.976667
Glioma	hsa-mir-223	0.976667
Melanoma	hsa-mir-30c	0.976667
Medulloblastoma	hsa-mir-214	0.976667
Adrenocortical Carcinoma	hsa-mir-125a	0.976667
Carcinoma, Renal Cell	hsa-mir-17	0.976667
Esophageal Neoplasms	hsa-mir-125b	0.973333
Endometriosis	hsa-mir-146b	0.973333
Inflammation	hsa-mir-223	0.973333
Adenocarcinoma	hsa-mir-146a	0.973333
Adenocarcinoma	hsa-mir-127	0.973333
Prostatic Neoplasms	hsa-mir-9	0.973333
Carcinoma, Hepatocellular	hsa-mir-151b	0.973333
Colorectal Neoplasms	hsa-mir-106b	0.973333
Laryngeal Neoplasms	hsa-mir-9	0.973333
Uterine Cervical Neoplasms	hsa-mir-92a	0.973333
Ovarian Neoplasms	hsa-mir-195	0.973333
Neoplasms	hsa-mir-223	0.973333
Carcinoma, Squamous Cell	hsa-mir-146b	0.973333
Carcinoma	hsa-mir-143	0.973333
Ovarian Neoplasms	hsa-mir-132	0.973333
Ovarian Neoplasms	hsa-mir-15a	0.973333
Colorectal Neoplasms	hsa-mir-223	0.973333
Osteosarcoma	hsa-mir-125a	0.973333
Esophageal Neoplasms	hsa-mir-195	0.973333
Pancreatic Neoplasms	hsa-mir-99b	0.973333
Colorectal Neoplasms	hsa-mir-132	0.973333
Esophageal Neoplasms	hsa-let-7g	0.973333
Ovarian Neoplasms	hsa-mir-29c	0.973333
Lymphoma, B-Cell	hsa-mir-1	0.973333
Prostatic Neoplasms	hsa-mir-210	0.973333
Inflammation	hsa-mir-29b	0.973333
Carcinoma, Renal Cell	hsa-mir-22	0.973333
Hypertrophy	hsa-mir-29b	0.973333
Esophageal Neoplasms	hsa-mir-125a	0.973333
Ovarian Neoplasms	hsa-mir-15b	0.973333
Breast Neoplasms	hsa-mir-491	0.973333
Esophageal Neoplasms	hsa-mir-1	0.973333
Parkinson Disease	hsa-mir-146a	0.973333
Myocardial Infarction	hsa-mir-17	0.973333
Uterine Cervical Neoplasms	hsa-mir-200c	0.973333
Hepatitis B	hsa-mir-222	0.973333
Melanoma	hsa-mir-24	0.973333
Nasopharyngeal Neoplasms	hsa-mir-195	0.973333
Carcinoma, Hepatocellular	hsa-mir-186	0.973333
Adenocarcinoma	hsa-mir-125b	0.973333
Inflammation	hsa-mir-15a	0.973333
Carcinoma, Non-Small-Cell Lung	hsa-let-7c	0.973333
Neoplasms	hsa-mir-146b	0.973333
Prostatic Neoplasms	hsa-mir-150	0.973333
Carcinoma, Hepatocellular	hsa-mir-135b	0.973333
Prostatic Neoplasms	hsa-mir-19a	0.973333
Glioma	hsa-mir-135b	0.973333
Lung Neoplasms	hsa-mir-429	0.973333
Melanoma	hsa-mir-92a	0.973333
Ovarian Neoplasms	hsa-mir-18b	0.97
Adrenocortical Carcinoma	hsa-mir-21	0.97
Head and Neck Neoplasms	hsa-mir-200b	0.97
Barrett Esophagus	hsa-mir-155	0.97
Glioma	hsa-let-7g	0.97
Myelodysplastic Syndromes	hsa-mir-146b	0.97
Ovarian Neoplasms	hsa-mir-24	0.97
Thyroid Neoplasms	hsa-mir-143	0.97
Heart Failure	hsa-mir-20a	0.97
Uterine Cervical Neoplasms	hsa-mir-141	0.97
Ovarian Neoplasms	hsa-mir-122	0.97
Endometriosis	hsa-mir-18a	0.97
Alzheimer Disease	hsa-mir-155	0.97
Carcinoma, Non-Small-Cell Lung	hsa-let-7e	0.97
Neuroblastoma	hsa-mir-155	0.97
Endometrial Neoplasms	hsa-mir-199a	0.97
Pancreatic Neoplasms	hsa-mir-195	0.97
Multiple Myeloma	hsa-mir-155	0.97
Pancreatic Neoplasms	hsa-mir-23b	0.97
Endometrial Neoplasms	hsa-mir-196a	0.97
Carcinoma, Hepatocellular	hsa-mir-302a	0.97
Stomach Neoplasms	hsa-mir-203	0.97
Nasopharyngeal Neoplasms	hsa-mir-203	0.97
Adrenocortical Carcinoma	hsa-mir-92a	0.97
Adrenocortical Carcinoma	hsa-mir-99b	0.97
Melanoma	hsa-mir-29c	0.97
Carcinoma, Non-Small-Cell Lung	hsa-mir-30c	0.97
Medulloblastoma	hsa-mir-7	0.97
Endometriosis	hsa-mir-195	0.97
Carcinoma, Renal Cell	hsa-mir-181b	0.97
Adrenocortical Carcinoma	hsa-mir-429	0.97
Lung Neoplasms	hsa-mir-342	0.97
Carcinoma, Renal Cell	hsa-mir-30a	0.97
Prostatic Neoplasms	hsa-let-7f	0.97
Pancreatic Neoplasms	hsa-mir-30a	0.97
Neoplasms	hsa-mir-212	0.97
Uterine Cervical Neoplasms	hsa-let-7a	0.97
Colonic Neoplasms	hsa-mir-29c	0.97
Nasopharyngeal Neoplasms	hsa-mir-21	0.97
Leukemia, Lymphocytic, Chronic, B-Cell	hsa-mir-142	0.97
Prostatic Neoplasms	hsa-mir-30a	0.97
Breast Neoplasms	hsa-mir-186	0.97
Adrenocortical Carcinoma	hsa-mir-223	0.97
Lung Neoplasms	hsa-mir-149	0.97
Esophageal Neoplasms	hsa-mir-133b	0.97
Colorectal Neoplasms	hsa-mir-629	0.97
Retinoblastoma	hsa-mir-126	0.97
Melanoma	hsa-mir-92b	0.968333
Glioblastoma	hsa-mir-182	0.966667
Colonic Neoplasms	hsa-mir-34c	0.966667
Esophageal Neoplasms	hsa-mir-302b	0.966667
Adenocarcinoma	hsa-mir-146b	0.966667
Carcinoma, Non-Small-Cell Lung	hsa-mir-10b	0.966667
Pancreatic Neoplasms	hsa-mir-181a	0.966667
Ovarian Neoplasms	hsa-mir-199b	0.966667
Colorectal Neoplasms	hsa-mir-204	0.966667
Medulloblastoma	hsa-mir-34b	0.966667
Carcinoma, Non-Small-Cell Lung	hsa-let-7i	0.966667
Carcinoma, Non-Small-Cell Lung	hsa-mir-224	0.966667
Carcinoma, Non-Small-Cell Lung	hsa-mir-24	0.966667
Heart Failure	hsa-mir-146b	0.966667
Glioma	hsa-mir-140	0.966667
Carcinoma, Hepatocellular	hsa-mir-194	0.966667
Carcinoma, Renal Cell	hsa-mir-192	0.966667
Leukemia, Myeloid, Acute	hsa-mir-16	0.966667
Inflammation	hsa-mir-20a	0.966667
Prostatic Neoplasms	hsa-mir-142	0.966667
Glioblastoma	hsa-mir-196a	0.966667
Glioma	hsa-mir-219	0.966667
Pancreatic Neoplasms	hsa-mir-93	0.966667
Carcinoma, Non-Small-Cell Lung	hsa-mir-127	0.966667
Medulloblastoma	hsa-mir-106b	0.966667
Hepatitis B	hsa-mir-30a	0.966667
Nasopharyngeal Neoplasms	hsa-mir-146b	0.966667
Carcinoma, Squamous Cell	hsa-mir-7	0.966667
Carcinoma, Renal Cell	hsa-mir-223	0.966667
Head and Neck Neoplasms	hsa-mir-24	0.966667
Melanoma	hsa-mir-181b	0.966667
Adenocarcinoma	hsa-mir-181a	0.966667
Carcinoma, Hepatocellular	hsa-mir-9	0.966667
Nasopharyngeal Neoplasms	hsa-mir-125a	0.966667
Heart Failure	hsa-mir-9	0.966667
Urinary Bladder Neoplasms	hsa-mir-375	0.966667
Lupus Erythematosus, Systemic	hsa-mir-223	0.966667
Melanoma	hsa-mir-497	0.966667
Hepatitis B	hsa-mir-155	0.966667
Ovarian Neoplasms	hsa-mir-222	0.966667
Adrenocortical Carcinoma	hsa-mir-141	0.966667
Stomach Neoplasms	hsa-mir-15b	0.966667
Breast Neoplasms	hsa-mir-99a	0.966667
Ovarian Neoplasms	hsa-mir-106a	0.966667
Adrenocortical Carcinoma	hsa-mir-15a	0.966667
Uterine Cervical Neoplasms	hsa-mir-106b	0.966667
Carcinoma, Renal Cell	hsa-mir-30e	0.966667
Head and Neck Neoplasms	hsa-mir-210	0.966
Glioma	hsa-mir-15a	0.965
Glioma	hsa-mir-155	0.965
Carcinoma, Renal Cell	hsa-mir-182	0.963333
Hodgkin Disease	hsa-mir-34a	0.963333
Colonic Neoplasms	hsa-mir-196a	0.963333
Melanoma	hsa-mir-98	0.963333
Colonic Neoplasms	hsa-mir-195	0.963333
Glioblastoma	hsa-mir-133a	0.963333
Carcinoma, Small Cell	hsa-mir-17	0.963333
Adenocarcinoma	hsa-mir-1	0.963333
Head and Neck Neoplasms	hsa-mir-10b	0.963333
Eosinophilic Esophagitis	hsa-mir-155	0.963333
Uterine Cervical Neoplasms	hsa-mir-199b	0.963333
Medulloblastoma	hsa-mir-146b	0.963333
Osteosarcoma	hsa-mir-126	0.963333
Endometriosis	hsa-mir-155	0.963333
Colorectal Neoplasms	hsa-let-7f	0.963333
Pancreatic Neoplasms	hsa-mir-125a	0.963333
Prostatic Neoplasms	hsa-mir-192	0.963333
Leukemia	hsa-mir-221	0.963333
Lymphoma	hsa-mir-223	0.963333
Colonic Neoplasms	hsa-mir-25	0.963333
Pancreatic Neoplasms	hsa-mir-133a	0.963333
Thyroid Neoplasms	hsa-mir-196a	0.963333
Ovarian Neoplasms	hsa-mir-204	0.963333
Lung Neoplasms	hsa-mir-373	0.963333
Uterine Cervical Neoplasms	hsa-mir-200b	0.963333
Leukemia	hsa-mir-34c	0.963333
Lung Neoplasms	hsa-mir-328	0.963333
Endometriosis	hsa-mir-181b	0.963333
Leukemia, Myeloid, Acute	hsa-mir-21	0.963333
Carcinoma, Hepatocellular	hsa-mir-149	0.963333
Endometriosis	hsa-mir-19b	0.963333
Urinary Bladder Neoplasms	hsa-mir-23b	0.963333
Medulloblastoma	hsa-mir-30c	0.963333
Ovarian Neoplasms	hsa-mir-150	0.963333
Atherosclerosis	hsa-mir-1	0.963333
Carcinoma, Renal Cell	hsa-mir-19b	0.963333
Leukemia, Myeloid, Acute	hsa-mir-29c	0.963333
Carcinoma, Non-Small-Cell Lung	hsa-mir-18b	0.963333
Lymphoma, Mantle-Cell	hsa-mir-125b	0.963333
Lung Neoplasms	hsa-mir-99a	0.963333
Colonic Neoplasms	hsa-mir-34b	0.963333
Glioma	hsa-mir-99a	0.963333
Carcinoma, Non-Small-Cell Lung	hsa-mir-19b	0.963333
Ovarian Neoplasms	hsa-mir-27b	0.963333
Head and Neck Neoplasms	hsa-mir-106a	0.963333
Carcinoma, Hepatocellular	hsa-mir-339	0.963333
Pancreatic Neoplasms	hsa-mir-19a	0.963333
Stomach Neoplasms	hsa-mir-19b	0.963333
Melanoma	hsa-mir-10a	0.963333
Head and Neck Neoplasms	hsa-mir-20a	0.963333
Lymphoma	hsa-mir-125b	0.963333
Medulloblastoma	hsa-mir-155	0.96
Adenocarcinoma	hsa-mir-18b	0.96
Melanoma	hsa-mir-381	0.96
Neoplasms	hsa-mir-107	0.96
Carcinoma, Renal Cell	hsa-mir-107	0.96
Myocardial Infarction	hsa-mir-16	0.96
Glioblastoma	hsa-mir-375	0.96
Hepatitis B	hsa-mir-16	0.96
Barrett Esophagus	hsa-mir-146a	0.96
Carcinoma, Non-Small-Cell Lung	hsa-mir-107	0.96
Pancreatic Neoplasms	hsa-mir-9	0.96
Carcinoma, Squamous Cell	hsa-mir-196a	0.96
Hypertrophy	hsa-mir-29a	0.96
Prostatic Neoplasms	hsa-mir-199b	0.96
Endometriosis	hsa-mir-107	0.96
Carcinoma, Renal Cell	hsa-mir-135b	0.96
Precursor Cell Lymphoblastic Leukemia-Lymphoma	hsa-mir-20a	0.96
Carcinoma, Non-Small-Cell Lung	hsa-mir-18a	0.96
Pancreatic Neoplasms	hsa-mir-135a	0.96
Prostatic Neoplasms	hsa-mir-29c	0.96
Head and Neck Neoplasms	hsa-mir-27a	0.96
Medulloblastoma	hsa-mir-339	0.96
Leukemia, Myeloid, Acute	hsa-mir-146b	0.96
Adenocarcinoma	hsa-mir-199a	0.96
Retinoblastoma	hsa-mir-155	0.96
Ovarian Neoplasms	hsa-mir-124	0.96
Lymphoma	hsa-mir-181b	0.96
Leukemia, Myeloid, Acute	hsa-mir-214	0.96
Esophageal Neoplasms	hsa-mir-222	0.96
Schizophrenia	hsa-mir-146b	0.96
Colorectal Neoplasms	hsa-mir-192	0.96
Medulloblastoma	hsa-mir-181a	0.96
Carcinoma, Non-Small-Cell Lung	hsa-mir-129	0.96
Carcinoma, Hepatocellular	hsa-mir-328	0.96
Colorectal Neoplasms	hsa-mir-100	0.96
Precursor Cell Lymphoblastic Leukemia-Lymphoma	hsa-mir-15a	0.96
Endometriosis	hsa-mir-21	0.96
Glioblastoma	hsa-mir-34c	0.96
Breast Neoplasms	hsa-mir-330	0.96
Melanoma	hsa-mir-127	0.96
Medulloblastoma	hsa-let-7a	0.96
Lymphoma	hsa-mir-143	0.96
Lung Neoplasms	hsa-mir-452	0.96
Medulloblastoma	hsa-mir-137	0.96
Head and Neck Neoplasms	hsa-mir-15b	0.96
Stomach Neoplasms	hsa-mir-26a	0.96
Lung Neoplasms	hsa-mir-130a	0.96
Stomach Neoplasms	hsa-mir-362	0.96
Colorectal Neoplasms	hsa-mir-452	0.96
Stomach Neoplasms	hsa-mir-92a	0.96
Myocardial Infarction	hsa-mir-221	0.96
Leukemia, Myeloid, Acute	hsa-mir-195	0.96
Endometriosis	hsa-mir-30c	0.96
Muscular Disorders, Atrophic	hsa-mir-15a	0.96
Lymphoma, B-Cell	hsa-mir-125b	0.96
Urinary Bladder Neoplasms	hsa-mir-181a	0.96
Neoplasms, Squamous Cell	hsa-mir-125b	0.96
Head and Neck Neoplasms	hsa-mir-182	0.96
Lung Neoplasms	hsa-mir-194	0.96
Schizophrenia	hsa-mir-23b	0.96
Carcinoma, Non-Small-Cell Lung	hsa-mir-192	0.96
Stomach Neoplasms	hsa-mir-338	0.956667
Lung Neoplasms	hsa-mir-28	0.956667
Pancreatic Neoplasms	hsa-mir-30d	0.956667
Carcinoma, Hepatocellular	hsa-mir-30e	0.956667
Adrenocortical Carcinoma	hsa-mir-182	0.956667
Schizophrenia	hsa-mir-21	0.956667
Adenocarcinoma	hsa-mir-29a	0.956667
Carcinoma, Renal Cell	hsa-mir-222	0.956667
Precursor Cell Lymphoblastic Leukemia-Lymphoma	hsa-mir-155	0.956667
Glioblastoma	hsa-mir-429	0.956667
Esophageal Neoplasms	hsa-mir-221	0.956667
Endometriosis	hsa-mir-15a	0.956667
Adrenocortical Carcinoma	hsa-let-7f	0.956667
Leukemia, Myeloid, Acute	hsa-mir-106a	0.956667
Esophageal Neoplasms	hsa-mir-30c	0.956667
Colorectal Neoplasms	hsa-mir-197	0.956667
Colorectal Neoplasms	hsa-let-7g	0.956667
Adenocarcinoma	hsa-mir-27a	0.956667
Uterine Cervical Neoplasms	hsa-mir-222	0.956667
Uterine Cervical Neoplasms	hsa-let-7f	0.956667
Heart Failure	hsa-mir-181b	0.956667
Neoplasms	hsa-mir-135b	0.956667
Uterine Cervical Neoplasms	hsa-let-7e	0.956667
Heart Failure	hsa-mir-141	0.956667
Glioblastoma	hsa-mir-200c	0.956667
Colorectal Neoplasms	hsa-mir-15b	0.956667
Adenocarcinoma	hsa-mir-222	0.956667
Endometriosis	hsa-mir-210	0.956667
Carcinoma, Renal Cell	hsa-mir-486	0.956667
Colorectal Neoplasms	hsa-mir-302c	0.956667
Ovarian Neoplasms	hsa-mir-181b	0.956667
Carcinoma, Squamous Cell	hsa-mir-150	0.956667
Ovarian Neoplasms	hsa-mir-143	0.956667
Head and Neck Neoplasms	hsa-mir-16	0.956667
Stomach Neoplasms	hsa-mir-10a	0.956667
Schizophrenia	hsa-mir-155	0.956667
Carcinoma, Non-Small-Cell Lung	hsa-mir-26a	0.956667
Prostatic Neoplasms	hsa-mir-19b	0.956667
Carcinoma	hsa-mir-126	0.956667
Retinoblastoma	hsa-mir-1	0.956667
Stomach Neoplasms	hsa-mir-29b	0.956667
Endometrial Neoplasms	hsa-mir-214	0.956667
Carcinoma, Hepatocellular	hsa-mir-204	0.956667
Endometriosis	hsa-mir-27a	0.956667
Myotonic Dystrophy	hsa-mir-21	0.956667
Endometrial Neoplasms	hsa-mir-145	0.956
Stomach Neoplasms	hsa-mir-92b	0.955
Lung Neoplasms	hsa-mir-92b	0.955
Breast Neoplasms	hsa-mir-92b	0.955
Leukemia, Myeloid, Acute	hsa-mir-34c	0.953333
Urinary Bladder Neoplasms	hsa-mir-30c	0.953333
Uterine Cervical Neoplasms	hsa-mir-195	0.953333
Myelodysplastic Syndromes	hsa-mir-92a	0.953333
Retinoblastoma	hsa-mir-146b	0.953333
Eosinophilic Esophagitis	hsa-mir-17	0.953333
Urinary Bladder Neoplasms	hsa-mir-194	0.953333
Carcinoma, Hepatocellular	hsa-mir-26b	0.953333
Endometrial Neoplasms	hsa-mir-101	0.953333
Endometrial Neoplasms	hsa-mir-30a	0.953333
Breast Neoplasms	hsa-mir-130a	0.953333
Parkinson Disease	hsa-mir-21	0.953333
Glioblastoma	hsa-mir-1	0.953333
Medulloblastoma	hsa-mir-29b	0.953333
Medulloblastoma	hsa-mir-195	0.953333
Osteosarcoma	hsa-mir-34b	0.953333
Carcinoma, Renal Cell	hsa-mir-196b	0.953333
Urinary Bladder Neoplasms	hsa-mir-18b	0.953333
Carcinoma, Non-Small-Cell Lung	hsa-mir-28	0.953333
Carcinoma, Renal Cell	hsa-mir-24	0.953333
Lung Neoplasms	hsa-mir-339	0.953333
Carcinoma, Non-Small-Cell Lung	hsa-mir-375	0.953333
Uterine Cervical Neoplasms	hsa-let-7i	0.953333
Colonic Neoplasms	hsa-mir-222	0.953333
Prostatic Neoplasms	hsa-mir-30e	0.953333
Carcinoma, Hepatocellular	hsa-mir-215	0.953333
Urinary Bladder Neoplasms	hsa-mir-16	0.953333
Myocardial Infarction	hsa-mir-222	0.953333
Medulloblastoma	hsa-mir-200a	0.953333
Colorectal Neoplasms	hsa-mir-32	0.953333
Pancreatic Neoplasms	hsa-mir-206	0.953333
Medulloblastoma	hsa-mir-99a	0.953333
Stomach Neoplasms	hsa-mir-152	0.953333
Melanoma	hsa-mir-224	0.953333
Carcinoma, Non-Small-Cell Lung	hsa-mir-29a	0.953333
Adrenocortical Carcinoma	hsa-mir-200a	0.953333
Carcinoma, Squamous Cell	hsa-mir-192	0.953333
Head and Neck Neoplasms	hsa-mir-222	0.953333
Lymphoma	hsa-mir-199b	0.953333
Hypertension	hsa-mir-146a	0.953333
Ovarian Neoplasms	hsa-mir-205	0.953333
Carcinoma, Renal Cell	hsa-mir-18a	0.953333
Adenocarcinoma	hsa-mir-106b	0.953333
Carcinoma, Non-Small-Cell Lung	hsa-mir-206	0.953333
Glioblastoma	hsa-mir-126	0.953333
Prostatic Neoplasms	hsa-mir-302a	0.953333
Head and Neck Neoplasms	hsa-mir-106b	0.953333
Endometrial Neoplasms	hsa-mir-133a	0.953333
Carcinoma, Renal Cell	hsa-mir-10a	0.953333
Medulloblastoma	hsa-mir-200b	0.953333
Breast Neoplasms	hsa-mir-130b	0.953333
Pancreatic Neoplasms	hsa-mir-27b	0.953333
Carcinoma, Non-Small-Cell Lung	hsa-mir-335	0.953333
Esophageal Neoplasms	hsa-mir-7	0.953333
Adenocarcinoma	hsa-mir-101	0.953333
Urinary Bladder Neoplasms	hsa-mir-193b	0.953333
Medulloblastoma	hsa-mir-205	0.953333
Glioblastoma	hsa-mir-370	0.95
Breast Neoplasms	hsa-mir-99b	0.95
Stomach Neoplasms	hsa-mir-424	0.95
Colorectal Neoplasms	hsa-mir-193b	0.95
Carcinoma, Renal Cell	hsa-mir-1	0.95
Carcinoma, Renal Cell	hsa-mir-373	0.95
Esophageal Neoplasms	hsa-let-7d	0.95
Esophageal Neoplasms	hsa-mir-24	0.95
Leukemia, Lymphocytic, Chronic, B-Cell	hsa-mir-199b	0.95
Multiple Myeloma	hsa-mir-126	0.95
Carcinoma, Renal Cell	hsa-mir-338	0.95
Carcinoma, Non-Small-Cell Lung	hsa-mir-195	0.95
Melanoma	hsa-mir-130b	0.95
Pancreatic Neoplasms	hsa-mir-130a	0.95
Esophageal Neoplasms	hsa-mir-429	0.95
Carcinoma, Hepatocellular	hsa-mir-211	0.95
Carcinoma, Renal Cell	hsa-mir-132	0.95
Myelodysplastic Syndromes	hsa-mir-19b	0.95
Ovarian Neoplasms	hsa-mir-181a	0.95
Colorectal Neoplasms	hsa-mir-196b	0.95
Nasopharyngeal Neoplasms	hsa-mir-19b	0.95
Neoplasms	hsa-mir-203	0.95
Carcinoma, Renal Cell	hsa-mir-133a	0.95
Mesothelioma	hsa-mir-155	0.95
Carcinoma	hsa-mir-181b	0.95
Vascular Diseases	hsa-mir-19b	0.95
Head and Neck Neoplasms	hsa-mir-20b	0.95
Nasopharyngeal Neoplasms	hsa-mir-16	0.95
Lymphoma, B-Cell	hsa-mir-221	0.95
Carcinoma	hsa-mir-101	0.95
Muscular Disorders, Atrophic	hsa-mir-92a	0.95
Neuroblastoma	hsa-mir-31	0.95
Mesothelioma	hsa-mir-93	0.95
Esophageal Neoplasms	hsa-mir-194	0.95
Ovarian Neoplasms	hsa-mir-142	0.95
Head and Neck Neoplasms	hsa-mir-17	0.95
Urinary Bladder Neoplasms	hsa-mir-338	0.95
Stomach Neoplasms	hsa-mir-30a	0.95
Carcinoma, Squamous Cell	hsa-mir-135a	0.95
Stomach Neoplasms	hsa-mir-23b	0.95
Adenocarcinoma	hsa-mir-141	0.95
Thyroid Neoplasms	hsa-mir-140	0.95
Glioma	hsa-mir-30d	0.95
Carcinoma	hsa-mir-17	0.95
Carcinoma	hsa-mir-210	0.95
Neuroblastoma	hsa-mir-125b	0.95
Heart Failure	hsa-mir-30d	0.95
Esophageal Neoplasms	hsa-mir-199b	0.95
Esophageal Neoplasms	hsa-mir-127	0.95
Stomach Neoplasms	hsa-mir-133a	0.95
Uterine Cervical Neoplasms	hsa-let-7b	0.95
Endometriosis	hsa-mir-101	0.95
Lung Neoplasms	hsa-mir-449a	0.95
Ovarian Neoplasms	hsa-mir-26a	0.95
Esophageal Neoplasms	hsa-let-7e	0.95
Urinary Bladder Neoplasms	hsa-mir-302a	0.95
Heart Failure	hsa-mir-125b	0.95
Head and Neck Neoplasms	hsa-mir-335	0.95
Urinary Bladder Neoplasms	hsa-mir-204	0.95
Myelodysplastic Syndromes	hsa-mir-126	0.95
Nasopharyngeal Neoplasms	hsa-mir-19a	0.95
Esophageal Neoplasms	hsa-mir-107	0.95
Mouth Neoplasms	hsa-mir-200b	0.948333
Esophageal Neoplasms	hsa-mir-182	0.946667
Urinary Bladder Neoplasms	hsa-mir-106b	0.946667
Glioblastoma	hsa-mir-373	0.946667
Colonic Neoplasms	hsa-mir-15b	0.946667
Prostatic Neoplasms	hsa-let-7g	0.946667
Head and Neck Neoplasms	hsa-mir-214	0.946667
Endometriosis	hsa-mir-29a	0.946667
Prostatic Neoplasms	hsa-let-7i	0.946667
Ovarian Neoplasms	hsa-mir-196b	0.946667
Medulloblastoma	hsa-let-7d	0.946667
Pancreatic Neoplasms	hsa-mir-22	0.946667
Colonic Neoplasms	hsa-mir-429	0.946667
Glioma	hsa-mir-126	0.946667
Colorectal Neoplasms	hsa-mir-376c	0.946667
Carcinoma, Renal Cell	hsa-mir-23a	0.946667
Lung Neoplasms	hsa-mir-367	0.946667
Hepatitis B	hsa-mir-199b	0.946667
Colonic Neoplasms	hsa-mir-194	0.946667
Colorectal Neoplasms	hsa-mir-424	0.946667
Colorectal Neoplasms	hsa-let-7i	0.946667
Urinary Bladder Neoplasms	hsa-mir-29a	0.946667
Leukemia, Myeloid, Acute	hsa-mir-106b	0.946667
Esophageal Neoplasms	hsa-mir-9	0.946667
Medulloblastoma	hsa-let-7e	0.946667
Adenocarcinoma	hsa-mir-125a	0.946667
Mesothelioma	hsa-mir-19a	0.946667
Mesothelioma	hsa-mir-181a	0.946667
Pancreatic Neoplasms	hsa-mir-20b	0.946667
Colonic Neoplasms	hsa-mir-210	0.946667
Endometriosis	hsa-mir-183	0.946667
Endometrial Neoplasms	hsa-mir-335	0.946667
Esophageal Neoplasms	hsa-mir-17	0.946667
Pancreatic Neoplasms	hsa-mir-193b	0.946667
Adrenocortical Carcinoma	hsa-mir-106a	0.946667
Leukemia, Promyelocytic, Acute	hsa-mir-21	0.946667
Thyroid Neoplasms	hsa-mir-34c	0.946667
Ovarian Neoplasms	hsa-mir-137	0.946667
Adenoviridae Infections	hsa-mir-30d	0.946667
Stomach Neoplasms	hsa-let-7d	0.946667
Carcinoma, Hepatocellular	hsa-mir-520a	0.946667
Glioma	hsa-mir-193b	0.946667
Hepatitis C	hsa-mir-15a	0.946667
Prostatic Neoplasms	hsa-mir-302b	0.946667
Hypertension	hsa-mir-19b	0.946667
Lung Neoplasms	hsa-mir-302b	0.946667
Lung Neoplasms	hsa-mir-296	0.946667
Coronary Artery Disease	hsa-mir-155	0.946667
Head and Neck Neoplasms	hsa-mir-23b	0.946667
Neuroblastoma	hsa-let-7f	0.946667
Endometrial Neoplasms	hsa-mir-23b	0.946667
Carcinoma	hsa-mir-223	0.946667
Carcinoma	hsa-mir-92a	0.946667
Adenocarcinoma	hsa-mir-30a	0.946667
Neoplasms	hsa-mir-133a	0.946667
Colorectal Neoplasms	hsa-let-7d	0.946667
Endometrial Neoplasms	hsa-mir-15a	0.946667
Thyroid Neoplasms	hsa-mir-106a	0.946667
Esophageal Neoplasms	hsa-mir-142	0.946667
Breast Neoplasms	hsa-mir-181c	0.946667
Adenocarcinoma	hsa-mir-19a	0.946667
Carcinoma, Hepatocellular	hsa-mir-206	0.946667
Endometriosis	hsa-mir-18b	0.946667
Carcinoma, Hepatocellular	hsa-mir-133a	0.946667
Asthma	hsa-mir-21	0.946667
Lung Neoplasms	hsa-mir-215	0.946667
Endometrial Neoplasms	hsa-mir-195	0.946667
Breast Neoplasms	hsa-mir-449a	0.946667
Adrenocortical Carcinoma	hsa-mir-214	0.946667
Adrenocortical Carcinoma	hsa-mir-29c	0.943333
Carcinoma, Non-Small-Cell Lung	hsa-mir-106b	0.943333
Endometrial Neoplasms	hsa-mir-92a	0.943333
Prostatic Neoplasms	hsa-mir-125a	0.943333
Adrenocortical Carcinoma	hsa-mir-199a	0.943333
Esophageal Neoplasms	hsa-mir-132	0.943333
Nasopharyngeal Neoplasms	hsa-mir-143	0.943333
Thyroid Neoplasms	hsa-mir-124	0.943333
Carcinoma, Hepatocellular	hsa-mir-103b	0.943333
Uterine Cervical Neoplasms	hsa-mir-22	0.943333
Lymphoma	hsa-mir-328	0.943333
Colorectal Neoplasms	hsa-mir-184	0.943333
Inflammation	hsa-mir-1	0.943333
Head and Neck Neoplasms	hsa-mir-30d	0.943333
Neoplasms, Squamous Cell	hsa-mir-93	0.943333
Urinary Bladder Neoplasms	hsa-mir-30a	0.943333
Leukemia	hsa-mir-146a	0.943333
Colonic Neoplasms	hsa-mir-146b	0.943333
Carcinoma, Non-Small-Cell Lung	hsa-mir-32	0.943333
Adrenocortical Carcinoma	hsa-mir-146b	0.943333
Medulloblastoma	hsa-mir-196a	0.943333
Hepatitis B	hsa-mir-20a	0.943333
Adenocarcinoma	hsa-mir-373	0.943333
Medulloblastoma	hsa-mir-24	0.943333
Glioblastoma	hsa-mir-199b	0.943333
Uterine Cervical Neoplasms	hsa-mir-127	0.943333
Carcinoma, Renal Cell	hsa-mir-221	0.943333
Melanoma	hsa-mir-32	0.943333
Glioma	hsa-mir-125a	0.943333
Inflammation	hsa-mir-142	0.943333
Heart Failure	hsa-mir-25	0.943333
Thyroid Neoplasms	hsa-mir-223	0.943333
Colorectal Neoplasms	hsa-mir-296	0.943333
Lung Neoplasms	hsa-mir-372	0.943333
Pancreatic Neoplasms	hsa-mir-205	0.943333
Parkinson Disease	hsa-mir-125b	0.943333
Adrenocortical Carcinoma	hsa-mir-124	0.943333
Neoplasms	hsa-mir-100	0.943333
Colorectal Neoplasms	hsa-mir-205	0.943333
Neoplasms	hsa-mir-142	0.943333
Glioma	hsa-let-7b	0.943333
Pre-Eclampsia	hsa-mir-34a	0.943333
Carcinoma, Squamous Cell	hsa-mir-183	0.943333
Uterine Cervical Neoplasms	hsa-mir-10b	0.943333
Mesothelioma	hsa-mir-24	0.943333
Melanoma	hsa-mir-373	0.943333
Ovarian Neoplasms	hsa-mir-373	0.943333
Endometrial Neoplasms	hsa-mir-34a	0.943333
Thyroid Neoplasms	hsa-mir-101	0.943333
Medulloblastoma	hsa-mir-15a	0.943333
Hepatitis B	hsa-mir-34a	0.943333
Tuberculosis, Pulmonary	hsa-mir-29b	0.943333
Thyroid Neoplasms	hsa-mir-24	0.943333
Adenoviridae Infections	hsa-mir-132	0.943333
Pancreatic Neoplasms	hsa-mir-29a	0.943333
Leukemia, Myeloid, Acute	hsa-mir-210	0.943333
Adenocarcinoma	hsa-mir-34c	0.943333
Carcinoma, Squamous Cell	hsa-mir-135b	0.943333
Stomach Neoplasms	hsa-mir-30d	0.943333
Adrenocortical Carcinoma	hsa-mir-30c	0.943333
Carcinoma, Non-Small-Cell Lung	hsa-mir-20a	0.943333
Heart Failure	hsa-mir-200b	0.943333
Carcinoma, Hepatocellular	hsa-mir-452	0.943333
Carcinoma, Renal Cell	hsa-mir-31	0.943333
Crohn Disease	hsa-mir-200a	0.943333
Prostatic Neoplasms	hsa-mir-181a	0.943333
Glioma	hsa-mir-203	0.943333
Urinary Bladder Neoplasms	hsa-mir-486	0.943333
Inflammation	hsa-mir-17	0.943333
Colonic Neoplasms	hsa-mir-200a	0.943333
Adenocarcinoma	hsa-mir-199b	0.943333
Carcinoma, Hepatocellular	hsa-mir-520c	0.943333
Stomach Neoplasms	hsa-mir-28	0.943333
Endometrial Neoplasms	hsa-mir-203	0.943333
Hepatitis B	hsa-mir-223	0.943333
Lung Neoplasms	hsa-mir-376c	0.943333
Breast Neoplasms	hsa-mir-95	0.943333
Adenoviridae Infections	hsa-mir-146a	0.943333
Glioblastoma	hsa-mir-200a	0.943333
Glioblastoma	hsa-mir-223	0.943333
Colorectal Neoplasms	hsa-mir-98	0.943333
Leukemia	hsa-mir-145	0.943333
Urinary Bladder Neoplasms	hsa-mir-25	0.943333
Carcinoma	hsa-let-7b	0.943333
Adenoviridae Infections	hsa-let-7c	0.94
Endometriosis	hsa-mir-9	0.94
Thyroid Neoplasms	hsa-mir-106b	0.94
Esophageal Neoplasms	hsa-mir-139	0.94
Leukemia, Lymphocytic, Chronic, B-Cell	hsa-mir-30a	0.94
Stomach Neoplasms	hsa-mir-339	0.94
Muscular Disorders, Atrophic	hsa-let-7b	0.94
Pancreatic Neoplasms	hsa-mir-29c	0.94
Ovarian Neoplasms	hsa-mir-10a	0.94
Glioma	hsa-mir-200c	0.94
Heart Failure	hsa-mir-15a	0.94
Uterine Cervical Neoplasms	hsa-mir-210	0.94
Urinary Bladder Neoplasms	hsa-let-7g	0.94
Precursor Cell Lymphoblastic Leukemia-Lymphoma	hsa-mir-21	0.94
Carcinoma, Hepatocellular	hsa-mir-494	0.94
Thyroid Neoplasms	hsa-mir-145	0.94
Carcinoma, Renal Cell	hsa-mir-15a	0.94
Uterine Cervical Neoplasms	hsa-let-7c	0.94
Uterine Cervical Neoplasms	hsa-let-7d	0.94
Uterine Cervical Neoplasms	hsa-mir-15a	0.94
Uterine Cervical Neoplasms	hsa-mir-24	0.94
Carcinoma, Non-Small-Cell Lung	hsa-let-7f	0.94
Colorectal Neoplasms	hsa-mir-10a	0.94
Carcinoma	hsa-mir-195	0.94
Thyroid Neoplasms	hsa-mir-29c	0.94
Thyroid Neoplasms	hsa-mir-194	0.94
Lupus Erythematosus, Systemic	hsa-mir-29a	0.94
Lung Neoplasms	hsa-mir-23b	0.94
Osteosarcoma	hsa-mir-106a	0.94
Heart Failure	hsa-mir-222	0.94
Liver Cirrhosis	hsa-mir-146a	0.94
Neuroblastoma	hsa-mir-375	0.94
Breast Neoplasms	hsa-mir-196b	0.94
Mouth Neoplasms	hsa-mir-1	0.94
Lymphoma	hsa-mir-221	0.94
Osteosarcoma	hsa-mir-146a	0.94
Parkinson Disease	hsa-mir-196a	0.94
Hepatitis C	hsa-mir-223	0.94
Lymphoma, B-Cell	hsa-mir-126	0.94
Colonic Neoplasms	hsa-mir-130b	0.94
Carcinoma, Hepatocellular	hsa-mir-520h	0.94
Carcinoma, Basal Cell	hsa-mir-92a	0.94
Retinoblastoma	hsa-mir-146a	0.94
Glioma	hsa-mir-148a	0.94
Thyroid Neoplasms	hsa-let-7a	0.94
Head and Neck Neoplasms	hsa-mir-127	0.94
Breast Neoplasms	hsa-mir-372	0.94
Glioma	hsa-mir-34c	0.94
Myelodysplastic Syndromes	hsa-mir-29b	0.94
Thyroid Neoplasms	hsa-mir-182	0.94
Prostatic Neoplasms	hsa-mir-139	0.94
Prostatic Neoplasms	hsa-mir-338	0.94
Leukemia, Lymphocytic, Chronic, B-Cell	hsa-mir-126	0.94
Colonic Neoplasms	hsa-mir-124	0.94
Hepatitis C	hsa-mir-17	0.94
Hodgkin Disease	hsa-mir-221	0.94
Carcinoma, Squamous Cell	hsa-mir-17	0.94
Colonic Neoplasms	hsa-mir-203	0.94
Carcinoma	hsa-mir-106a	0.94
Neoplasms	hsa-mir-23b	0.94
Colorectal Neoplasms	hsa-mir-151a	0.94
Lymphoma, B-Cell	hsa-mir-223	0.94
Leukemia, Myeloid, Acute	hsa-mir-183	0.94
Liver Cirrhosis	hsa-mir-155	0.94
Glioma	hsa-mir-205	0.94
Glioblastoma	hsa-mir-204	0.94
Lupus Erythematosus, Systemic	hsa-mir-18a	0.94
Adrenocortical Carcinoma	hsa-mir-197	0.94
Stomach Neoplasms	hsa-mir-381	0.94
Barrett Esophagus	hsa-mir-199a	0.94
Esophageal Neoplasms	hsa-mir-29b	0.94
Urinary Bladder Neoplasms	hsa-mir-106a	0.94
Colorectal Neoplasms	hsa-mir-125a	0.94
Breast Neoplasms	hsa-mir-134	0.94
Breast Neoplasms	hsa-mir-432	0.94
Carcinoma, Renal Cell	hsa-mir-25	0.94
Carcinoma, Hepatocellular	hsa-mir-196b	0.94
Prostatic Neoplasms	hsa-mir-215	0.94
Urinary Bladder Neoplasms	hsa-mir-302b	0.94
Mouth Neoplasms	hsa-mir-34a	0.94
Neoplasms, Squamous Cell	hsa-mir-16	0.94
Carcinoma, Renal Cell	hsa-mir-519d	0.94
Arthritis, Rheumatoid	hsa-mir-20a	0.94
Glioma	hsa-mir-29a	0.94
Urinary Bladder Neoplasms	hsa-mir-22	0.94
Colorectal Neoplasms	hsa-mir-24	0.94
Glioma	hsa-mir-23b	0.938333
Pancreatic Neoplasms	hsa-mir-373	0.936667
Uterine Cervical Neoplasms	hsa-mir-199a	0.936667
Lung Neoplasms	hsa-mir-122	0.936667
Adrenocortical Carcinoma	hsa-mir-183	0.936667
Melanoma	hsa-mir-196b	0.936667
Lung Neoplasms	hsa-mir-302c	0.936667
Head and Neck Neoplasms	hsa-mir-30a	0.936667
Barrett Esophagus	hsa-mir-17	0.936667
Uterine Cervical Neoplasms	hsa-mir-429	0.936667
Ovarian Neoplasms	hsa-mir-98	0.936667
Endometrial Neoplasms	hsa-mir-222	0.936667
Glioblastoma	hsa-let-7f	0.936667
Thyroid Neoplasms	hsa-mir-133a	0.936667
Adenoviridae Infections	hsa-mir-155	0.936667
Melanoma	hsa-mir-129	0.936667
Glioblastoma	hsa-mir-106b	0.936667
Prostatic Neoplasms	hsa-mir-20b	0.936667
Colorectal Neoplasms	hsa-mir-20b	0.936667
Colorectal Neoplasms	hsa-mir-138	0.936667
Eosinophilic Esophagitis	hsa-mir-16	0.936667
Heart Failure	hsa-mir-221	0.936667
Nasopharyngeal Neoplasms	hsa-mir-181a	0.936667
Carcinoma, Squamous Cell	hsa-mir-29b	0.936667
Carcinoma, Renal Cell	hsa-mir-520b	0.936667
Retinoblastoma	hsa-mir-20b	0.936667
Lung Neoplasms	hsa-mir-302a	0.936667
Colonic Neoplasms	hsa-mir-302a	0.936667
Glioblastoma	hsa-mir-125a	0.936667
Adenoviridae Infections	hsa-let-7a	0.936667
Medulloblastoma	hsa-mir-130a	0.936667
Crohn Disease	hsa-mir-21	0.936667
Schizophrenia	hsa-mir-146a	0.936667
Pancreatic Neoplasms	hsa-mir-26b	0.936667
Lymphoma	hsa-mir-34a	0.936667
Glioma	hsa-mir-199a	0.936667
Neoplasms	hsa-mir-197	0.936667
Glioma	hsa-mir-338	0.936667
Esophageal Neoplasms	hsa-mir-106a	0.936667
Gastrointestinal Neoplasms	hsa-mir-137	0.936667
Prostatic Neoplasms	hsa-mir-18a	0.936667
Esophageal Neoplasms	hsa-mir-18b	0.936667
Colorectal Neoplasms	hsa-mir-30b	0.936667
Neuroblastoma	hsa-let-7b	0.936667
Carcinoma, Hepatocellular	hsa-mir-367	0.936667
Carcinoma, Squamous Cell	hsa-mir-200b	0.936667
Ovarian Neoplasms	hsa-mir-28	0.936667
Adrenocortical Carcinoma	hsa-mir-205	0.936667
Eosinophilic Esophagitis	hsa-mir-29a	0.936667
Reperfusion Injury	hsa-mir-17	0.936667
Stomach Neoplasms	hsa-mir-367	0.936667
Carcinoma, Renal Cell	hsa-mir-375	0.936667
Lymphoma, B-Cell	hsa-mir-24	0.936667
Pancreatic Neoplasms	hsa-mir-302b	0.936667
Carcinoma, Squamous Cell	hsa-mir-206	0.936667
Neuroblastoma	hsa-let-7e	0.936667
Retinoblastoma	hsa-mir-145	0.936667
Stomach Neoplasms	hsa-let-7c	0.936667
Head and Neck Neoplasms	hsa-mir-30c	0.936667
Thyroid Neoplasms	hsa-mir-214	0.936667
Melanoma	hsa-mir-206	0.936667
Carcinoma, Non-Small-Cell Lung	hsa-mir-197	0.936667
Carcinoma, Squamous Cell	hsa-mir-19a	0.936667
Head and Neck Neoplasms	hsa-mir-25	0.936667
Adenocarcinoma	hsa-mir-18a	0.936667
Glioma	hsa-mir-127	0.936667
Carcinoma, Squamous Cell	hsa-mir-199b	0.936667
Pancreatic Neoplasms	hsa-mir-139	0.936667
Glioblastoma	hsa-mir-141	0.936667
Esophageal Neoplasms	hsa-mir-302c	0.936667
Urinary Bladder Neoplasms	hsa-mir-150	0.936667
Thyroid Neoplasms	hsa-mir-210	0.936667
Inflammation	hsa-mir-125b	0.936667
Esophageal Neoplasms	hsa-mir-146b	0.936667
Adrenocortical Carcinoma	hsa-mir-204	0.936667
Medulloblastoma	hsa-mir-20b	0.936667
Esophageal Neoplasms	hsa-mir-19b	0.936667
Endometrial Neoplasms	hsa-mir-22	0.936667
Glioma	hsa-mir-372	0.936667
Arthritis, Rheumatoid	hsa-mir-17	0.936667
Carcinoma, Hepatocellular	hsa-mir-95	0.936667
Head and Neck Neoplasms	hsa-mir-148a	0.936667
Glioma	hsa-mir-199b	0.935
Carcinoma, Squamous Cell	hsa-let-7a	0.933333
Endometriosis	hsa-mir-19a	0.933333
Muscular Disorders, Atrophic	hsa-mir-1	0.933333
Carcinoma, Hepatocellular	hsa-mir-513a	0.933333
Lymphoma, B-Cell	hsa-mir-106b	0.933333
Glioma	hsa-mir-101	0.933333
Pancreatic Neoplasms	hsa-mir-302d	0.933333
Neoplasms	hsa-mir-181d	0.933333
Head and Neck Neoplasms	hsa-mir-34b	0.933333
Head and Neck Neoplasms	hsa-mir-373	0.933333
Colorectal Neoplasms	hsa-mir-216a	0.933333
Endometriosis	hsa-mir-133b	0.933333
Adenocarcinoma	hsa-mir-23b	0.933333
Breast Neoplasms	hsa-mir-28	0.933333
Endometriosis	hsa-mir-29b	0.933333
Neuroblastoma	hsa-mir-222	0.933333
Endometriosis	hsa-mir-205	0.933333
Endometriosis	hsa-mir-218	0.933333
Glioblastoma	hsa-mir-18b	0.933333
Schizophrenia	hsa-mir-16	0.933333
Heart Failure	hsa-mir-194	0.933333
Carcinoma, Non-Small-Cell Lung	hsa-mir-191	0.933333
Prostatic Neoplasms	hsa-mir-10a	0.933333
Adrenocortical Carcinoma	hsa-mir-181a	0.933333
Retinoblastoma	hsa-mir-9	0.933333
Head and Neck Neoplasms	hsa-mir-429	0.933333
Uterine Cervical Neoplasms	hsa-let-7g	0.933333
Colonic Neoplasms	hsa-mir-183	0.933333
Leukemia, Myeloid, Acute	hsa-mir-199a	0.933333
Head and Neck Neoplasms	hsa-mir-19b	0.933333
Carcinoma	hsa-mir-429	0.933333
Melanoma	hsa-mir-340	0.933333
Colorectal Neoplasms	hsa-mir-449a	0.933333
Carcinoma, Squamous Cell	hsa-let-7b	0.933333
Carcinoma	hsa-mir-199a	0.933333
Esophageal Neoplasms	hsa-mir-212	0.933333
Hypertension	hsa-mir-29b	0.933333
Carcinoma	hsa-mir-34c	0.933333
Esophageal Neoplasms	hsa-mir-30a	0.933333
Endometriosis	hsa-mir-192	0.933333
Colorectal Neoplasms	hsa-mir-302a	0.933333
Leukemia, Myeloid, Acute	hsa-mir-200c	0.933333
Colorectal Neoplasms	hsa-mir-128	0.933333
Carcinoma, Basal Cell	hsa-mir-34a	0.933333
Endometrial Neoplasms	hsa-mir-20a	0.933333
Thyroid Neoplasms	hsa-mir-34a	0.933333
Prostatic Neoplasms	hsa-mir-137	0.933333
Adenocarcinoma	hsa-mir-30d	0.933333
Uterine Cervical Neoplasms	hsa-mir-1	0.933333
Lung Neoplasms	hsa-mir-302d	0.933333
Glioblastoma	hsa-mir-215	0.933333
Myelodysplastic Syndromes	hsa-mir-223	0.933333
Carcinoma, Squamous Cell	hsa-mir-141	0.933333
Carcinoma, Renal Cell	hsa-mir-140	0.933333
Lung Neoplasms	hsa-mir-520d	0.933333
Carcinoma, Non-Small-Cell Lung	hsa-mir-302b	0.933333
Neoplasms	hsa-mir-183	0.933333
Atrial Fibrillation	hsa-mir-146a	0.933333
Colorectal Neoplasms	hsa-mir-494	0.933333
Glioma	hsa-mir-130a	0.933333
Lung Neoplasms	hsa-mir-129	0.933333
Adrenocortical Carcinoma	hsa-mir-19b	0.933333
Pancreatic Neoplasms	hsa-mir-129	0.933333
Carcinoma, Non-Small-Cell Lung	hsa-mir-30b	0.933333
Leukemia, Myeloid, Acute	hsa-mir-10b	0.933333
Adrenocortical Carcinoma	hsa-mir-34a	0.93
Liver Neoplasms	hsa-mir-200c	0.93
Retinoblastoma	hsa-mir-222	0.93
Alzheimer Disease	hsa-mir-29c	0.93
Carcinoma, Hepatocellular	hsa-mir-424	0.93
Carcinoma, Squamous Cell	hsa-let-7c	0.93
Carcinoma, Renal Cell	hsa-mir-191	0.93
Adenoviridae Infections	hsa-let-7d	0.93
Lung Neoplasms	hsa-mir-196b	0.93
Glioblastoma	hsa-mir-34b	0.93
Leukemia, Myeloid, Acute	hsa-mir-125a	0.93
Hepatitis B	hsa-mir-29b	0.93
Adrenocortical Carcinoma	hsa-let-7i	0.93
Uterine Cervical Neoplasms	hsa-mir-29a	0.93
Carcinoma	hsa-mir-18a	0.93
Lymphoma	hsa-mir-195	0.93
Colorectal Neoplasms	hsa-mir-130b	0.93
Schizophrenia	hsa-mir-221	0.93
Barrett Esophagus	hsa-mir-181b	0.93
Carcinoma, Hepatocellular	hsa-mir-638	0.93
Uterine Cervical Neoplasms	hsa-mir-29c	0.93
Adenocarcinoma	hsa-mir-30e	0.93
Heart Failure	hsa-mir-93	0.93
Pre-Eclampsia	hsa-mir-1	0.93
Precursor Cell Lymphoblastic Leukemia-Lymphoma	hsa-mir-19a	0.93
Pancreatic Neoplasms	hsa-mir-1	0.93
Esophageal Neoplasms	hsa-mir-197	0.93
Tuberculosis, Pulmonary	hsa-mir-34a	0.93
Glioma	hsa-mir-10a	0.93
Endometrial Neoplasms	hsa-mir-127	0.93
Glioma	hsa-mir-210	0.93
Hepatitis B	hsa-mir-21	0.93
Stomach Neoplasms	hsa-mir-345	0.93
Head and Neck Neoplasms	hsa-mir-132	0.93
Glioblastoma	hsa-mir-193b	0.93
Carcinoma, Non-Small-Cell Lung	hsa-mir-132	0.93
Carcinoma, Non-Small-Cell Lung	hsa-mir-26b	0.93
Lung Neoplasms	hsa-mir-193b	0.93
Colorectal Neoplasms	hsa-mir-29c	0.93
Esophageal Neoplasms	hsa-mir-137	0.93
Leukemia, Myeloid, Acute	hsa-mir-182	0.93
Endometriosis	hsa-mir-222	0.93
Thyroid Neoplasms	hsa-mir-203	0.93
Colorectal Neoplasms	hsa-mir-370	0.93
Head and Neck Neoplasms	hsa-mir-199a	0.93
Adenocarcinoma	hsa-mir-150	0.93
Pancreatic Neoplasms	hsa-mir-542	0.93
Medulloblastoma	hsa-mir-30d	0.93
Eosinophilic Esophagitis	hsa-mir-125b	0.93
Head and Neck Neoplasms	hsa-mir-126	0.93
Leukemia, Myeloid, Acute	hsa-mir-18b	0.93
Hepatitis B	hsa-mir-7	0.93
Nasopharyngeal Neoplasms	hsa-mir-210	0.93
Breast Neoplasms	hsa-mir-376a	0.93
Leukemia, Myeloid, Acute	hsa-mir-27b	0.93
Leukemia, Lymphocytic, Chronic, B-Cell	hsa-mir-150	0.93
Adenoviridae Infections	hsa-let-7g	0.93
Gastrointestinal Neoplasms	hsa-mir-223	0.93
Endometriosis	hsa-mir-92a	0.93
Esophageal Neoplasms	hsa-mir-23b	0.93
Precursor Cell Lymphoblastic Leukemia-Lymphoma	hsa-mir-92a	0.93
Nasopharyngeal Neoplasms	hsa-mir-375	0.93
Carcinoma	hsa-mir-34b	0.93
Myelodysplastic Syndromes	hsa-mir-19a	0.93
Atrial Fibrillation	hsa-mir-17	0.93
Hepatitis C	hsa-mir-146a	0.93
Arthritis, Rheumatoid	hsa-mir-125b	0.93
Lymphoma	hsa-mir-145	0.93
Retinoblastoma	hsa-mir-125b	0.93
Hepatitis C	hsa-mir-19a	0.93
Laryngeal Neoplasms	hsa-mir-146a	0.93
Azoospermia	hsa-mir-16	0.93
Carcinoma, Renal Cell	hsa-mir-98	0.93
Mesothelioma	hsa-mir-199a	0.93
Retinoblastoma	hsa-mir-143	0.93
Arthritis, Rheumatoid	hsa-mir-92a	0.93
Retinoblastoma	hsa-mir-199b	0.93
Head and Neck Neoplasms	hsa-mir-150	0.93
Uterine Cervical Neoplasms	hsa-mir-18a	0.928333
Glioma	hsa-let-7a	0.926667
Head and Neck Neoplasms	hsa-mir-486	0.926667
Carcinoma, Non-Small-Cell Lung	hsa-mir-31	0.926667
Breast Neoplasms	hsa-mir-98	0.926667
Adenocarcinoma	hsa-mir-9	0.926667
Neuroblastoma	hsa-mir-20b	0.926667
Endometrial Neoplasms	hsa-mir-133b	0.926667
Thyroid Neoplasms	hsa-let-7c	0.926667
Lymphoma, Primary Effusion	hsa-mir-21	0.926667
Glioblastoma	hsa-let-7e	0.926667
Medulloblastoma	hsa-mir-222	0.926667
Head and Neck Neoplasms	hsa-mir-22	0.926667
Medulloblastoma	hsa-mir-29a	0.926667
Thyroid Neoplasms	hsa-mir-16	0.926667
Pre-Eclampsia	hsa-mir-195	0.926667
Muscular Disorders, Atrophic	hsa-mir-30c	0.926667
Melanoma	hsa-mir-132	0.926667
Breast Neoplasms	hsa-mir-485	0.926667
Myelodysplastic Syndromes	hsa-mir-18a	0.926667
Neoplasms	hsa-mir-196a	0.926667
Muscular Disorders, Atrophic	hsa-let-7d	0.926667
Carcinoma, Renal Cell	hsa-mir-18b	0.926667
Pancreatic Neoplasms	hsa-mir-137	0.926667
Gastrointestinal Neoplasms	hsa-mir-203	0.926667
Glioma	hsa-let-7d	0.926667
Glioma	hsa-mir-192	0.926667
Glioblastoma	hsa-let-7c	0.926667
Inflammation	hsa-mir-146b	0.926667
Colonic Neoplasms	hsa-mir-181b	0.926667
Hodgkin Disease	hsa-mir-15a	0.926667
Pancreatic Neoplasms	hsa-mir-18b	0.926667
Eosinophilic Esophagitis	hsa-mir-106a	0.926667
Muscular Disorders, Atrophic	hsa-mir-125b	0.926667
Urinary Bladder Neoplasms	hsa-mir-153	0.926667
Melanoma	hsa-mir-372	0.926667
Retinoblastoma	hsa-mir-205	0.926667
Carcinoma, Renal Cell	hsa-mir-497	0.926667
Glioblastoma	hsa-mir-24	0.926667
Carcinoma, Small Cell	hsa-mir-19b	0.926667
Carcinoma, Non-Small-Cell Lung	hsa-mir-99a	0.926667
Leukemia, Lymphocytic, Chronic, B-Cell	hsa-mir-205	0.926667
Uterine Cervical Neoplasms	hsa-mir-339	0.926667
Medulloblastoma	hsa-mir-101	0.926667
Adenocarcinoma	hsa-mir-219	0.926667
Breast Neoplasms	hsa-mir-212	0.926667
Melanoma	hsa-mir-181d	0.926667
Leukemia	hsa-mir-181b	0.926667
Glioblastoma	hsa-mir-219	0.926667
Colonic Neoplasms	hsa-mir-214	0.926667
Endometriosis	hsa-mir-146a	0.926667
Pancreatic Neoplasms	hsa-mir-335	0.926667
Melanoma	hsa-mir-140	0.926667
Esophageal Neoplasms	hsa-mir-124	0.926667
Breast Neoplasms	hsa-mir-520e	0.926667
Carcinoma, Small Cell	hsa-mir-20a	0.926667
Atrial Fibrillation	hsa-mir-29b	0.926667
Ovarian Neoplasms	hsa-mir-203	0.926667
Colorectal Neoplasms	hsa-mir-30c	0.926667
Esophageal Neoplasms	hsa-mir-29a	0.926667
Breast Neoplasms	hsa-mir-198	0.926667
Carcinoma, Renal Cell	hsa-mir-32	0.926667
Adenocarcinoma	hsa-mir-124	0.926667
Myocardial Infarction	hsa-mir-19a	0.926667
Mouth Neoplasms	hsa-mir-101	0.926667
Carcinoma, Renal Cell	hsa-mir-92b	0.926667
Lymphoma	hsa-mir-34b	0.926667
Adenocarcinoma	hsa-mir-218	0.926667
Carcinoma, Squamous Cell	hsa-mir-193b	0.926667
Stomach Neoplasms	hsa-mir-215	0.926667
Adenocarcinoma	hsa-mir-99a	0.926667
Myocardial Infarction	hsa-mir-29c	0.926667
Neuroblastoma	hsa-mir-24	0.926667
Myocardial Infarction	hsa-mir-125a	0.926667
Endometrial Neoplasms	hsa-mir-24	0.926667
Uterine Cervical Neoplasms	hsa-mir-99b	0.926667
Endometriosis	hsa-mir-221	0.926667
Thyroid Neoplasms	hsa-mir-429	0.926667
Leukemia-Lymphoma, Adult T-Cell	hsa-mir-146a	0.926667
Barrett Esophagus	hsa-mir-1	0.926667
Melanoma	hsa-mir-133b	0.926667
Atrial Fibrillation	hsa-mir-21	0.926667
Esophageal Neoplasms	hsa-mir-135a	0.926667
Adenoviridae Infections	hsa-let-7f	0.926667
Lymphoma, T-Cell	hsa-mir-16	0.926667
Myocardial Infarction	hsa-mir-181a	0.926667
Glioblastoma	hsa-mir-212	0.926667
Carcinoma, Renal Cell	hsa-mir-296	0.926667
Pituitary Neoplasms	hsa-mir-21	0.926667
Esophageal Neoplasms	hsa-mir-218	0.926667
Glioma	hsa-mir-133a	0.926667
Glioblastoma	hsa-mir-197	0.926667
Uterine Cervical Neoplasms	hsa-mir-18b	0.925
Prostatic Neoplasms	hsa-mir-92b	0.925
Glioma	hsa-mir-146a	0.925
Neuroblastoma	hsa-mir-18b	0.925
Glioblastoma	hsa-let-7g	0.923333
Carcinoma, Squamous Cell	hsa-mir-335	0.923333
Colonic Neoplasms	hsa-mir-100	0.923333
Carcinoma	hsa-mir-20b	0.923333
Carcinoma, Renal Cell	hsa-mir-542	0.923333
Pancreatic Neoplasms	hsa-mir-376c	0.923333
Medulloblastoma	hsa-mir-15b	0.923333
Breast Neoplasms	hsa-mir-449b	0.923333
Esophageal Neoplasms	hsa-mir-193b	0.923333
Esophageal Neoplasms	hsa-mir-16	0.923333
Adenocarcinoma	hsa-mir-20b	0.923333
Endometriosis	hsa-mir-196a	0.923333
Osteosarcoma	hsa-mir-146b	0.923333
Uterine Cervical Neoplasms	hsa-mir-183	0.923333
Leukemia, Myeloid, Acute	hsa-mir-194	0.923333
Liver Neoplasms	hsa-let-7a	0.923333
Medulloblastoma	hsa-mir-149	0.923333
Laryngeal Neoplasms	hsa-mir-29c	0.923333
Uterine Cervical Neoplasms	hsa-mir-29b	0.923333
Inflammation	hsa-mir-133a	0.923333
Hepatitis C	hsa-mir-18a	0.923333
Urinary Bladder Neoplasms	hsa-mir-20b	0.923333
Endometriosis	hsa-mir-182	0.923333
Prostatic Neoplasms	hsa-mir-24	0.923333
Colorectal Neoplasms	hsa-mir-15a	0.923333
Ovarian Neoplasms	hsa-mir-23a	0.923333
Esophageal Neoplasms	hsa-mir-30d	0.923333
Esophageal Neoplasms	hsa-mir-20b	0.923333
Mesothelioma	hsa-mir-34a	0.923333
Neuroblastoma	hsa-let-7a	0.923333
Leukemia, Myeloid, Acute	hsa-mir-23b	0.923333
Retinoblastoma	hsa-mir-21	0.923333
Endometrial Neoplasms	hsa-mir-30b	0.923333
Carcinoma, Non-Small-Cell Lung	hsa-mir-204	0.923333
Endometriosis	hsa-mir-204	0.923333
Pancreatic Neoplasms	hsa-mir-30b	0.923333
Nasopharyngeal Neoplasms	hsa-mir-145	0.923333
Carcinoma, Non-Small-Cell Lung	hsa-mir-133a	0.923333
Pancreatic Neoplasms	hsa-mir-302c	0.923333
Carcinoma, Squamous Cell	hsa-mir-23a	0.923333
Cardiomyopathy, Hypertrophic	hsa-mir-126	0.923333
Colonic Neoplasms	hsa-mir-199b	0.923333
Precursor Cell Lymphoblastic Leukemia-Lymphoma	hsa-mir-16	0.923333
Carcinoma, Non-Small-Cell Lung	hsa-mir-23b	0.923333
Carcinoma, Squamous Cell	hsa-mir-338	0.923333
Ovarian Neoplasms	hsa-mir-206	0.923333
Muscular Disorders, Atrophic	hsa-mir-17	0.923333
Carcinoma, Renal Cell	hsa-mir-181a	0.923333
Colonic Neoplasms	hsa-mir-18b	0.923333
Medulloblastoma	hsa-let-7i	0.923333
Leukemia	hsa-mir-29c	0.923333
Medulloblastoma	hsa-let-7c	0.923333
Barrett Esophagus	hsa-mir-29b	0.923333
Neoplasms, Squamous Cell	hsa-mir-146a	0.923333
Colonic Neoplasms	hsa-mir-150	0.923333
Uterine Cervical Neoplasms	hsa-mir-30c	0.923333
Carcinoma, Hepatocellular	hsa-mir-340	0.923333
Urinary Bladder Neoplasms	hsa-mir-130a	0.923333
Myocardial Infarction	hsa-mir-19b	0.923333
Neoplasms	hsa-mir-130a	0.923333
Adenoviridae Infections	hsa-mir-16	0.923333
Mesothelioma	hsa-mir-125a	0.923333
Carcinoma, Squamous Cell	hsa-mir-186	0.923333
Lymphoma	hsa-mir-373	0.923333
Lymphoma	hsa-mir-1	0.923333
Breast Neoplasms	hsa-mir-503	0.923333
Ovarian Neoplasms	hsa-mir-130b	0.923333
Nasopharyngeal Neoplasms	hsa-mir-106b	0.923333
Head and Neck Neoplasms	hsa-mir-124	0.923333
Medulloblastoma	hsa-let-7b	0.923333
Leukemia, Myeloid, Acute	hsa-mir-200b	0.923333
Leukemia, Myeloid, Acute	hsa-mir-92b	0.923333
Thyroid Neoplasms	hsa-let-7b	0.923333
Endometriosis	hsa-mir-106b	0.923333
Carcinoma, Non-Small-Cell Lung	hsa-mir-302a	0.923333
Glioblastoma	hsa-mir-127	0.923333
Uterine Cervical Neoplasms	hsa-mir-181b	0.923333
Adenocarcinoma	hsa-let-7c	0.923333
Carcinoma, Squamous Cell	hsa-mir-221	0.923333
Ovarian Neoplasms	hsa-mir-135a	0.923333
Liver Cirrhosis	hsa-mir-17	0.923333
Colorectal Neoplasms	hsa-mir-526a	0.923333
Adrenocortical Carcinoma	hsa-let-7e	0.92
Neuroblastoma	hsa-mir-203	0.92
Lung Neoplasms	hsa-mir-370	0.92
Endometriosis	hsa-mir-181a	0.92
Medulloblastoma	hsa-mir-26a	0.92
Carcinoma, Squamous Cell	hsa-mir-491	0.92
Medulloblastoma	hsa-mir-491	0.92
Gastrointestinal Neoplasms	hsa-mir-205	0.92
Atrial Fibrillation	hsa-mir-199a	0.92
Medulloblastoma	hsa-let-7f	0.92
Adrenocortical Carcinoma	hsa-mir-107	0.92
Ovarian Neoplasms	hsa-mir-372	0.92
Carcinoma, Non-Small-Cell Lung	hsa-mir-19a	0.92
Mesothelioma	hsa-mir-181b	0.92
Endometrial Neoplasms	hsa-mir-218	0.92
Endometriosis	hsa-mir-34b	0.92
Neoplasms	hsa-mir-153	0.92
Multiple Myeloma	hsa-mir-34a	0.92
Leukemia	hsa-mir-126	0.92
Thyroid Neoplasms	hsa-mir-29a	0.92
Astrocytoma	hsa-mir-31	0.92
Nasopharyngeal Neoplasms	hsa-mir-34a	0.92
Carcinoma, Renal Cell	hsa-mir-376c	0.92
Endometriosis	hsa-mir-193b	0.92
Carcinoma, Hepatocellular	hsa-mir-376c	0.92
Leukemia, Myeloid, Acute	hsa-mir-1	0.92
Heart Failure	hsa-let-7g	0.92
Asthma	hsa-mir-223	0.92
Carcinoma, Squamous Cell	hsa-mir-30c	0.92
Glioblastoma	hsa-mir-15b	0.92
Esophageal Neoplasms	hsa-mir-15b	0.92
Carcinoma, Squamous Cell	hsa-mir-23b	0.92
Nasopharyngeal Neoplasms	hsa-mir-92a	0.92
Prostatic Neoplasms	hsa-mir-30b	0.92
Adrenocortical Carcinoma	hsa-mir-199b	0.92
Carcinoma	hsa-mir-141	0.92
Glioma	hsa-mir-133b	0.92
Stomach Neoplasms	hsa-mir-103b	0.92
Colonic Neoplasms	hsa-mir-206	0.92
Glioblastoma	hsa-mir-92b	0.92
Medulloblastoma	hsa-mir-221	0.92
Medulloblastoma	hsa-mir-204	0.92
Colonic Neoplasms	hsa-mir-27b	0.92
Melanoma	hsa-mir-302f	0.92
Carcinoma, Renal Cell	hsa-mir-27b	0.92
Thyroid Neoplasms	hsa-let-7f	0.92
Endometrial Neoplasms	hsa-mir-223	0.92
Periodontal Diseases	hsa-mir-21	0.92
Leukemia, Myeloid, Acute	hsa-mir-200a	0.92
Carcinoma, Basal Cell	hsa-mir-21	0.92
Endometriosis	hsa-mir-16	0.92
Leukemia, Myeloid, Acute	hsa-mir-7	0.92
Glioma	hsa-mir-339	0.92
Medulloblastoma	hsa-mir-29c	0.92
Breast Neoplasms	hsa-mir-30e	0.92
Muscular Disorders, Atrophic	hsa-mir-19a	0.92
Endometriosis	hsa-mir-224	0.92
Nasopharyngeal Neoplasms	hsa-mir-24	0.92
Eosinophilic Esophagitis	hsa-mir-15a	0.92
Breast Neoplasms	hsa-mir-494	0.92
Stomach Neoplasms	hsa-mir-23a	0.92
Lymphoma	hsa-mir-22	0.92
Thyroid Neoplasms	hsa-mir-224	0.92
Prostatic Neoplasms	hsa-mir-302d	0.92
Myocardial Infarction	hsa-mir-143	0.92
Pancreatic Neoplasms	hsa-mir-452	0.92
Medulloblastoma	hsa-mir-22	0.92
Pancreatic Neoplasms	hsa-mir-98	0.92
Thyroid Neoplasms	hsa-let-7g	0.92
Colonic Neoplasms	hsa-mir-99a	0.92
Glioblastoma	hsa-mir-27a	0.92
Urinary Bladder Neoplasms	hsa-mir-26a	0.92
Carcinoma, Hepatocellular	hsa-mir-342	0.92
Glioblastoma	hsa-mir-150	0.92
Glioma	hsa-mir-19b	0.92
Colonic Neoplasms	hsa-mir-182	0.92
Glioma	hsa-mir-100	0.92
Lupus Erythematosus, Systemic	hsa-mir-106b	0.92
Melanoma	hsa-mir-423	0.92
Stomach Neoplasms	hsa-let-7b	0.92
Endometriosis	hsa-mir-486	0.916667
Ovarian Neoplasms	hsa-mir-452	0.916667
Retinoblastoma	hsa-mir-15a	0.916667
Medulloblastoma	hsa-mir-16	0.916667
Pancreatic Neoplasms	hsa-mir-219	0.916667
Adrenocortical Carcinoma	hsa-mir-150	0.916667
Glioma	hsa-let-7c	0.916667
Leukemia	hsa-mir-223	0.916667
Cardiomyopathy, Dilated	hsa-mir-146a	0.916667
Gastrointestinal Neoplasms	hsa-mir-16	0.916667
Prostatic Neoplasms	hsa-mir-140	0.916667
Pancreatic Neoplasms	hsa-mir-520c	0.916667
Medulloblastoma	hsa-mir-28	0.916667
Nasopharyngeal Neoplasms	hsa-mir-126	0.916667
Liver Neoplasms	hsa-mir-200b	0.916667
Ovarian Neoplasms	hsa-mir-139	0.916667
Lung Neoplasms	hsa-mir-99b	0.916667
Stomach Neoplasms	hsa-mir-365b	0.916667
Thyroid Neoplasms	hsa-mir-148a	0.916667
Uterine Cervical Neoplasms	hsa-mir-148a	0.916667
Endometrial Neoplasms	hsa-mir-7	0.916667
Azoospermia	hsa-mir-155	0.916667
Endometriosis	hsa-mir-30d	0.916667
Glioblastoma	hsa-mir-192	0.916667
Leukemia, Myeloid, Acute	hsa-mir-9	0.916667
Leukemia, Myeloid, Acute	hsa-mir-30e	0.916667
Mesothelioma	hsa-mir-9	0.916667
Leukemia, Myeloid, Acute	hsa-mir-30d	0.916667
Myocardial Infarction	hsa-mir-142	0.916667
Colorectal Neoplasms	hsa-mir-381	0.916667
Glioblastoma	hsa-mir-339	0.916667
Glioblastoma	hsa-mir-29b	0.916667
Heart Failure	hsa-mir-29c	0.916667
Adenocarcinoma	hsa-mir-370	0.916667
Leukemia	hsa-mir-155	0.916667
Lung Diseases, Interstitial	hsa-mir-20a	0.916667
Muscular Disorders, Atrophic	hsa-mir-29b	0.916667
Endometrial Neoplasms	hsa-mir-17	0.916667
Uterine Cervical Neoplasms	hsa-mir-93	0.916667
Leukemia, Lymphocytic, Chronic, B-Cell	hsa-mir-199a	0.916667
Ovarian Neoplasms	hsa-mir-328	0.916667
Breast Neoplasms	hsa-mir-421	0.916667
Leukemia	hsa-mir-24	0.916667
Endometrial Neoplasms	hsa-mir-34c	0.916667
Adenoviridae Infections	hsa-mir-222	0.916667
Glioma	hsa-mir-153	0.916667
Endometriosis	hsa-mir-148a	0.916667
Hypertrophy	hsa-mir-181a	0.916667
Head and Neck Neoplasms	hsa-mir-135b	0.916667
Melanoma	hsa-mir-181c	0.916667
Carcinoma, Renal Cell	hsa-mir-193a	0.916667
Melanoma	hsa-mir-409	0.916667
Breast Neoplasms	hsa-mir-484	0.916667
Thyroid Neoplasms	hsa-mir-18a	0.916667
Carcinoma, Non-Small-Cell Lung	hsa-mir-140	0.916667
Prostatic Neoplasms	hsa-mir-129	0.916667
Leukemia, Myeloid, Acute	hsa-mir-206	0.916667
Thyroid Neoplasms	hsa-mir-205	0.916667
Medulloblastoma	hsa-mir-302c	0.916667
Prostatic Neoplasms	hsa-mir-367	0.916667
Diabetes Mellitus, Type 2	hsa-mir-155	0.916667
Carcinoma, Non-Small-Cell Lung	hsa-mir-302c	0.916667
Adenocarcinoma	hsa-mir-24	0.916667
Neoplasms	hsa-mir-26a	0.916667
Stomach Neoplasms	hsa-mir-365a	0.916667
Pancreatic Neoplasms	hsa-mir-497	0.916667
Endometrial Neoplasms	hsa-mir-19b	0.916667
Colitis, Ulcerative	hsa-mir-146a	0.916667
Leukemia, Promyelocytic, Acute	hsa-mir-155	0.916667
Barrett Esophagus	hsa-mir-19b	0.916667
Leukemia, Lymphocytic, Chronic, B-Cell	hsa-mir-125a	0.916667
Neuroblastoma	hsa-mir-106a	0.916667
Gastrointestinal Neoplasms	hsa-let-7b	0.916667
Hodgkin Disease	hsa-mir-223	0.916667
Glioblastoma	hsa-mir-497	0.916667
Head and Neck Neoplasms	hsa-mir-200a	0.916667
Endometrial Neoplasms	hsa-mir-302b	0.916667
Carcinoma, Squamous Cell	hsa-mir-196b	0.916667
Medulloblastoma	hsa-mir-367	0.916667
Stomach Neoplasms	hsa-mir-205	0.916667
Urinary Bladder Neoplasms	hsa-mir-148a	0.916667
Carcinoma, Squamous Cell	hsa-mir-92b	0.916667
Colonic Neoplasms	hsa-mir-20b	0.916667
Carcinoma, Non-Small-Cell Lung	hsa-mir-137	0.916667
Hepatitis C	hsa-mir-221	0.916667
Carcinoma, Renal Cell	hsa-mir-520c	0.916667
Glioblastoma	hsa-mir-93	0.916667
Endomyocardial Fibrosis	hsa-mir-21	0.916667
Parkinson Disease	hsa-mir-34a	0.916667
Lupus Erythematosus, Systemic	hsa-mir-19a	0.916667
Head and Neck Neoplasms	hsa-mir-218	0.916667
Glioblastoma	hsa-let-7i	0.916667
Lymphoma	hsa-mir-146b	0.916667
Myocardial Infarction	hsa-mir-146b	0.916667
Mouth Neoplasms	hsa-mir-16	0.916667
Carcinoma, Hepatocellular	hsa-mir-297	0.916667
Lung Neoplasms	hsa-mir-139	0.916667
Endometriosis	hsa-mir-20b	0.916667
Endometriosis	hsa-mir-132	0.916667
Medulloblastoma	hsa-mir-200c	0.916667
Pulmonary Disease, Chronic Obstructive	hsa-mir-126	0.915
Glioma	hsa-mir-328	0.915
Glioblastoma	hsa-mir-133b	0.915
Inflammation	hsa-mir-92a	0.913333
Eosinophilic Esophagitis	hsa-mir-34a	0.913333
Hepatitis B	hsa-mir-17	0.913333
Barrett Esophagus	hsa-mir-18a	0.913333
Coronary Artery Disease	hsa-mir-223	0.913333
Adenoviridae Infections	hsa-mir-142	0.913333
Retinoblastoma	hsa-mir-199a	0.913333
Carcinoma, Basal Cell	hsa-mir-20a	0.913333
Laryngeal Neoplasms	hsa-mir-133b	0.913333
Neuroblastoma	hsa-mir-140	0.913333
Hepatitis B	hsa-mir-127	0.913333
Toxoplasmosis	hsa-mir-21	0.913333
Uterine Cervical Neoplasms	hsa-mir-92b	0.913333
Endometriosis	hsa-mir-335	0.913333
Breast Neoplasms	hsa-mir-32	0.913333
Esophageal Neoplasms	hsa-mir-32	0.913333
Carcinoma, Squamous Cell	hsa-let-7e	0.913333
Mesothelioma	hsa-mir-210	0.913333
Retinoblastoma	hsa-mir-16	0.913333
Leukemia, Myeloid, Acute	hsa-mir-429	0.913333
Lymphoma, B-Cell	hsa-mir-210	0.913333
Azoospermia	hsa-mir-125b	0.913333
Endometrial Neoplasms	hsa-mir-125a	0.913333
Prostatic Neoplasms	hsa-mir-206	0.913333
Lymphoma	hsa-mir-133a	0.913333
Head and Neck Neoplasms	hsa-mir-19a	0.913333
Adenocarcinoma	hsa-mir-302b	0.913333
Retinoblastoma	hsa-mir-203	0.913333
Carcinoma, Squamous Cell	hsa-mir-30e	0.913333
Lung Neoplasms	hsa-mir-423	0.913333
Carcinoma, Squamous Cell	hsa-mir-29a	0.913333
Endometrial Neoplasms	hsa-mir-107	0.913333
Precursor Cell Lymphoblastic Leukemia-Lymphoma	hsa-mir-19b	0.913333
Colonic Neoplasms	hsa-mir-196b	0.913333
Ovarian Neoplasms	hsa-mir-95	0.913333
Neoplasms	hsa-mir-26b	0.913333
Glioma	hsa-mir-137	0.913333
Thyroid Neoplasms	hsa-mir-30b	0.913333
Gastrointestinal Neoplasms	hsa-mir-155	0.913333
Liver Neoplasms	hsa-mir-1	0.913333
Urinary Bladder Neoplasms	hsa-mir-137	0.913333
Periodontitis	hsa-mir-20a	0.913333
Arthritis, Rheumatoid	hsa-mir-21	0.913333
Leukemia, Lymphocytic, Chronic, B-Cell	hsa-mir-143	0.913333
Prostatic Neoplasms	hsa-mir-219	0.913333
Hepatitis B	hsa-let-7b	0.913333
Lymphoma	hsa-mir-182	0.913333
Endometrial Neoplasms	hsa-mir-99b	0.913333
Lupus Erythematosus, Systemic	hsa-mir-1	0.913333
Adenoviridae Infections	hsa-mir-196a	0.913333
Nasopharyngeal Neoplasms	hsa-mir-27a	0.913333
Atherosclerosis	hsa-mir-20a	0.913333
Glioma	hsa-mir-29c	0.913333
Lupus Erythematosus, Systemic	hsa-mir-181b	0.913333
Prostatic Neoplasms	hsa-mir-339	0.913333
Adrenocortical Carcinoma	hsa-mir-31	0.913333
Endometrial Neoplasms	hsa-mir-10a	0.913333
Gastrointestinal Neoplasms	hsa-mir-181b	0.913333
Colonic Neoplasms	hsa-mir-148a	0.913333
Parkinson Disease	hsa-mir-106b	0.913333
Carcinoma, Hepatocellular	hsa-mir-153	0.913333
Glioblastoma	hsa-mir-135a	0.913333
Glioma	hsa-mir-30c	0.913333
Neuroblastoma	hsa-mir-133a	0.913333
Glioblastoma	hsa-mir-194	0.913333
Carcinoma, Squamous Cell	hsa-mir-200a	0.913333
Endometrial Neoplasms	hsa-mir-302a	0.913333
Mesothelioma	hsa-let-7c	0.913333
Endometrial Neoplasms	hsa-mir-452	0.913333
Leukemia, Myeloid, Acute	hsa-mir-141	0.913333
Carcinoma	hsa-let-7c	0.913333
Precursor Cell Lymphoblastic Leukemia-Lymphoma	hsa-mir-18a	0.913333
Burkitt Lymphoma	hsa-mir-21	0.913333
Glioblastoma	hsa-mir-335	0.913333
Multiple Myeloma	hsa-mir-146a	0.913333
Nasopharyngeal Neoplasms	hsa-mir-196a	0.913333
Stomach Neoplasms	hsa-mir-425	0.913333
Endometrial Neoplasms	hsa-mir-106b	0.913333
Glioma	hsa-mir-29b	0.913333
Glioblastoma	hsa-mir-338	0.913333
Glioblastoma	hsa-mir-296	0.913333
Myocardial Infarction	hsa-mir-205	0.913333
Azoospermia	hsa-mir-200b	0.913333
Head and Neck Neoplasms	hsa-mir-30b	0.913333
Glioblastoma	hsa-mir-140	0.913333
Mouth Neoplasms	hsa-mir-145	0.913333
Adrenocortical Carcinoma	hsa-mir-10b	0.913333
Mesothelioma	hsa-mir-10b	0.913333
Carcinoma, Non-Small-Cell Lung	hsa-mir-196b	0.913333
Lung Neoplasms	hsa-mir-211	0.91
Stomach Neoplasms	hsa-mir-98	0.91
Mesothelioma	hsa-mir-200b	0.91
Hepatitis C	hsa-mir-181b	0.91
Glioma	hsa-mir-34b	0.91
Myotonic Dystrophy	hsa-mir-199a	0.91
Urinary Bladder Neoplasms	hsa-mir-181d	0.91
Carcinoma	hsa-mir-127	0.91
Carcinoma, Renal Cell	hsa-mir-642a	0.91
Hepatitis B	hsa-mir-19b	0.91
Thyroid Neoplasms	hsa-let-7i	0.91
Carcinoma, Small Cell	hsa-mir-18a	0.91
Leukemia, Lymphocytic, Chronic, B-Cell	hsa-mir-373	0.91
Carcinoma, Hepatocellular	hsa-mir-516a	0.91
Alzheimer Disease	hsa-mir-34a	0.91
Neuroblastoma	hsa-mir-195	0.91
Leukemia	hsa-mir-146b	0.91
Adenocarcinoma	hsa-mir-29c	0.91
Carcinoma, Non-Small-Cell Lung	hsa-mir-20b	0.91
Medulloblastoma	hsa-mir-429	0.91
Medulloblastoma	hsa-let-7g	0.91
Asthma	hsa-mir-15a	0.91
Gastrointestinal Neoplasms	hsa-mir-182	0.91
Glioma	hsa-mir-491	0.91
Stomach Neoplasms	hsa-mir-423	0.91
Adrenocortical Carcinoma	hsa-mir-219	0.91
Head and Neck Neoplasms	hsa-mir-92b	0.91
Heart Failure	hsa-mir-127	0.91
Endometrial Neoplasms	hsa-mir-16	0.91
Pancreatic Neoplasms	hsa-mir-92b	0.91
Leukemia, Myeloid, Acute	hsa-mir-135a	0.91
Leukemia, Lymphocytic, Chronic, B-Cell	hsa-let-7a	0.91
Lung Diseases, Interstitial	hsa-mir-17	0.91
Esophageal Neoplasms	hsa-let-7f	0.91
Osteosarcoma	hsa-mir-214	0.91
Osteosarcoma	hsa-let-7a	0.91
Leukemia, Lymphocytic, Chronic, B-Cell	hsa-mir-127	0.91
Endometriosis	hsa-mir-15b	0.91
Pre-Eclampsia	hsa-mir-146b	0.91
Mouth Neoplasms	hsa-mir-34c	0.91
Urinary Bladder Neoplasms	hsa-let-7a	0.91
Hepatitis C	hsa-mir-146b	0.91
Uterine Cervical Neoplasms	hsa-mir-133a	0.91
Myelodysplastic Syndromes	hsa-mir-29a	0.91
Carcinoma, Hepatocellular	hsa-mir-622	0.91
Liver Neoplasms	hsa-mir-16	0.91
Prostatic Neoplasms	hsa-mir-625	0.91
Neuroblastoma	hsa-mir-181a	0.91
Carcinoma, Squamous Cell	hsa-mir-26b	0.91
Asthma	hsa-mir-222	0.91
Myocardial Infarction	hsa-mir-18a	0.91
Neuroblastoma	hsa-mir-30c	0.91
Adenocarcinoma	hsa-mir-7	0.91
Prostatic Neoplasms	hsa-mir-497	0.91
Adrenocortical Carcinoma	hsa-mir-22	0.91
Head and Neck Neoplasms	hsa-mir-199b	0.91
Urinary Bladder Neoplasms	hsa-mir-125a	0.91
Carcinoma, Renal Cell	hsa-mir-193b	0.91
Carcinoma, Squamous Cell	hsa-mir-99a	0.91
Crohn Disease	hsa-mir-146a	0.91
Carcinoma, Renal Cell	hsa-mir-302d	0.91
Kidney Diseases	hsa-mir-146a	0.91
Urinary Bladder Neoplasms	hsa-mir-140	0.91
Sarcoma, Ewing's	hsa-mir-21	0.91
Nasopharyngeal Neoplasms	hsa-mir-125b	0.91
Gastrointestinal Neoplasms	hsa-mir-125b	0.91
Neoplasms, Squamous Cell	hsa-mir-223	0.91
Adenoviridae Infections	hsa-mir-21	0.91
Lung Neoplasms	hsa-mir-151a	0.91
Colonic Neoplasms	hsa-mir-219	0.91
Glomerulonephritis, IGA	hsa-mir-21	0.91
Endometriosis	hsa-mir-127	0.91
Neuroblastoma	hsa-mir-146a	0.91
Urinary Bladder Neoplasms	hsa-mir-132	0.91
Neoplasms	hsa-mir-99b	0.91
Carcinoma	hsa-mir-19a	0.91
Carcinoma, Squamous Cell	hsa-mir-199a	0.91
Uterine Cervical Neoplasms	hsa-mir-150	0.91
Hepatitis C	hsa-mir-143	0.91
Leukemia, Myeloid, Acute	hsa-mir-101	0.91
Glioma	hsa-mir-26a	0.91
Medulloblastoma	hsa-mir-27a	0.91
Thyroid Neoplasms	hsa-mir-132	0.91
Endometriosis	hsa-mir-199b	0.91
Leukemia, Myeloid, Acute	hsa-mir-133a	0.906667
Medulloblastoma	hsa-mir-25	0.906667
Medulloblastoma	hsa-mir-34c	0.906667
Colonic Neoplasms	hsa-mir-30d	0.906667
Neoplasms, Squamous Cell	hsa-mir-195	0.906667
Retinoblastoma	hsa-mir-18b	0.906667
Breast Neoplasms	hsa-mir-181d	0.906667
Neoplasms	hsa-mir-124	0.906667
Carcinoma, Basal Cell	hsa-mir-125b	0.906667
Reperfusion Injury	hsa-mir-19a	0.906667
Barrett Esophagus	hsa-mir-15a	0.906667
Carcinoma, Squamous Cell	hsa-mir-127	0.906667
Thyroid Neoplasms	hsa-mir-181b	0.906667
Polycythemia Vera	hsa-mir-126	0.906667
Mycosis Fungoides	hsa-mir-146a	0.906667
Osteosarcoma	hsa-mir-29c	0.906667
Inflammatory Bowel Diseases	hsa-mir-146a	0.906667
Uterine Cervical Neoplasms	hsa-mir-135a	0.906667
Mouth Neoplasms	hsa-mir-27a	0.906667
Breast Neoplasms	hsa-mir-302f	0.906667
Melanoma	hsa-mir-382	0.906667
Leukemia, Myeloid, Acute	hsa-mir-30a	0.906667
Pancreatic Neoplasms	hsa-mir-28	0.906667
Esophageal Neoplasms	hsa-mir-10a	0.906667
Lymphoma, Primary Effusion	hsa-mir-92a	0.906667
Pituitary Neoplasms	hsa-mir-222	0.906667
Retinoblastoma	hsa-mir-133a	0.906667
Endometriosis	hsa-mir-93	0.906667
Azoospermia	hsa-mir-200a	0.906667
Glioblastoma	hsa-mir-98	0.906667
Breast Neoplasms	hsa-mir-1224	0.906667
Uterine Cervical Neoplasms	hsa-mir-125a	0.906667
Head and Neck Neoplasms	hsa-mir-26a	0.906667
Coronary Artery Disease	hsa-mir-29b	0.906667
Adrenocortical Carcinoma	hsa-mir-127	0.906667
Pituitary Neoplasms	hsa-mir-199a	0.906667
Mouth Neoplasms	hsa-mir-146b	0.906667
Glioblastoma	hsa-mir-199a	0.906667
Neuroblastoma	hsa-mir-193b	0.906667
Adrenocortical Carcinoma	hsa-mir-20b	0.906667
Lymphoma	hsa-mir-142	0.906667
Esophageal Neoplasms	hsa-mir-338	0.906667
Esophageal Neoplasms	hsa-mir-224	0.906667
Mesothelioma	hsa-mir-145	0.906667
Leukemia, Myeloid, Acute	hsa-mir-20b	0.906667
Breast Neoplasms	hsa-mir-550a	0.906667
Glioblastoma	hsa-mir-107	0.906667
Head and Neck Neoplasms	hsa-mir-296	0.906667
Atherosclerosis	hsa-mir-24	0.906667
Glioma	hsa-mir-194	0.906667
Leukemia, Myeloid, Acute	hsa-mir-107	0.906667
Lymphoma, B-Cell	hsa-mir-222	0.906667
Colonic Neoplasms	hsa-mir-181a	0.906667
Urinary Bladder Neoplasms	hsa-let-7c	0.906667
Retinoblastoma	hsa-mir-106b	0.906667
Head and Neck Neoplasms	hsa-mir-192	0.906667
Precursor B-Cell Lymphoblastic Leukemia-Lymphoma	hsa-mir-34a	0.906667
Glioma	hsa-mir-141	0.906667
Endometriosis	hsa-mir-130b	0.906667
Spinal Cord Injuries	hsa-mir-155	0.906667
Prostatic Neoplasms	hsa-mir-381	0.906667
Colonic Neoplasms	hsa-mir-26a	0.906667
Hodgkin Disease	hsa-mir-146a	0.906667
Thyroid Neoplasms	hsa-mir-15a	0.906667
Carcinoma, Squamous Cell	hsa-mir-26a	0.906667
Coronary Artery Disease	hsa-mir-146a	0.906667
Colorectal Neoplasms	hsa-mir-520c	0.906667
Adenocarcinoma	hsa-mir-15b	0.906667
Carcinoma, Squamous Cell	hsa-mir-219	0.906667
Prostatic Neoplasms	hsa-mir-365b	0.906667
Leukemia	hsa-mir-142	0.906667
Eosinophilic Esophagitis	hsa-let-7d	0.906667
Endometriosis	hsa-mir-30a	0.906667
Huntington Disease	hsa-mir-21	0.906667
Ovarian Neoplasms	hsa-mir-197	0.906667
Lung Neoplasms	hsa-mir-184	0.906667
Glioblastoma	hsa-let-7b	0.906667
Thyroid Neoplasms	hsa-mir-195	0.906667
Adrenocortical Carcinoma	hsa-mir-9	0.906667
Breast Neoplasms	hsa-mir-574	0.906667
Adenoviridae Infections	hsa-mir-125a	0.906667
Glioma	hsa-let-7e	0.906667
Gastrointestinal Neoplasms	hsa-mir-210	0.906667
Retinoblastoma	hsa-mir-101	0.906667
Esophageal Neoplasms	hsa-mir-93	0.906667
Carcinoma, Non-Small-Cell Lung	hsa-mir-342	0.906667
Neoplasms, Squamous Cell	hsa-mir-34c	0.903333
Leukemia, Myeloid, Acute	hsa-mir-22	0.903333
Stomach Neoplasms	hsa-mir-216a	0.903333
Adrenocortical Carcinoma	hsa-mir-26a	0.903333
Hepatitis B	hsa-mir-15b	0.903333
Urinary Bladder Neoplasms	hsa-mir-30d	0.903333
Adenocarcinoma	hsa-mir-92b	0.903333
Melanoma	hsa-mir-139	0.903333
Esophageal Neoplasms	hsa-mir-140	0.903333
Thyroid Neoplasms	hsa-mir-335	0.903333
Carcinoma, Non-Small-Cell Lung	hsa-mir-373	0.903333
Adenocarcinoma	hsa-mir-339	0.903333
Medulloblastoma	hsa-mir-191	0.903333
Hepatitis B	hsa-mir-125b	0.903333
Carcinoma	hsa-mir-146a	0.903333
Parkinson Disease	hsa-mir-143	0.903333
Uterine Cervical Neoplasms	hsa-mir-30a	0.903333
Sarcoma, Kaposi	hsa-mir-16	0.903333
Esophageal Neoplasms	hsa-mir-328	0.903333
Medulloblastoma	hsa-mir-139	0.903333
Myeloproliferative Disorders	hsa-mir-21	0.903333
Leukemia, Lymphocytic, Chronic, B-Cell	hsa-mir-200c	0.903333
Adenoviridae Infections	hsa-mir-106b	0.903333
Melanoma	hsa-mir-363	0.903333
Mesothelioma	hsa-mir-221	0.903333
Neuroblastoma	hsa-mir-16	0.903333
Carcinoma, Squamous Cell	hsa-mir-373	0.903333
Leukemia-Lymphoma, Adult T-Cell	hsa-mir-15a	0.903333
Carcinoma, Squamous Cell	hsa-let-7g	0.903333
Asthma	hsa-mir-125b	0.903333
Pre-Eclampsia	hsa-mir-29a	0.903333
Medulloblastoma	hsa-mir-27b	0.903333
Mesothelioma	hsa-mir-195	0.903333
Stomach Neoplasms	hsa-mir-499a	0.903333
Osteosarcoma	hsa-mir-23b	0.903333
Adenocarcinoma	hsa-mir-29b	0.903333
Adenocarcinoma	hsa-mir-132	0.903333
Crohn Disease	hsa-mir-223	0.903333
Eosinophilic Esophagitis	hsa-let-7a	0.903333
Adenoviridae Infections	hsa-mir-127	0.903333
Carcinoma, Squamous Cell	hsa-mir-139	0.903333
Head and Neck Neoplasms	hsa-mir-99b	0.903333
Glioma	hsa-mir-25	0.903333
Crohn Disease	hsa-let-7g	0.903333
Adenoviridae Infections	hsa-let-7b	0.903333
Alzheimer Disease	hsa-mir-16	0.903333
Colorectal Neoplasms	hsa-mir-153	0.903333
Precursor Cell Lymphoblastic Leukemia-Lymphoma	hsa-let-7a	0.903333
Colonic Neoplasms	hsa-mir-27a	0.903333
Melanoma	hsa-mir-135a	0.903333
Pancreatic Neoplasms	hsa-mir-140	0.903333
Mesothelioma	hsa-mir-27a	0.903333
Breast Neoplasms	hsa-mir-542	0.903333
Lung Neoplasms	hsa-mir-10a	0.903333
Medulloblastoma	hsa-mir-215	0.903333
Leukemia, Myeloid, Acute	hsa-mir-191	0.903333
Neuroblastoma	hsa-let-7d	0.903333
Heart Failure	hsa-mir-20b	0.903333
Eosinophilic Esophagitis	hsa-mir-221	0.903333
Parkinson Disease	hsa-mir-17	0.903333
Carcinoma	hsa-mir-125a	0.903333
Head and Neck Neoplasms	hsa-mir-34c	0.903333
Thyroid Neoplasms	hsa-mir-199a	0.903333
Pancreatic Neoplasms	hsa-mir-367	0.903333
Lung Neoplasms	hsa-mir-449b	0.903333
Glioma	hsa-let-7i	0.903333
Lung Neoplasms	hsa-mir-451a	0.903333
Adenoviridae Infections	hsa-mir-200c	0.903333
Melanoma	hsa-mir-26b	0.903333
Neoplasms, Squamous Cell	hsa-mir-155	0.903333
Lupus Erythematosus, Systemic	hsa-mir-34a	0.903333
Medulloblastoma	hsa-mir-141	0.903333
Mesothelioma	hsa-mir-141	0.903333
Arthritis, Rheumatoid	hsa-mir-126	0.903333
Stomach Neoplasms	hsa-mir-30e	0.903333
Stomach Neoplasms	hsa-mir-134	0.903333
Adenocarcinoma	hsa-let-7g	0.903333
Alzheimer Disease	hsa-mir-146b	0.903333
Lupus Erythematosus, Systemic	hsa-mir-150	0.903333
Heart Failure	hsa-mir-200a	0.903333
Multiple Sclerosis	hsa-mir-20a	0.903333
Breast Neoplasms	hsa-mir-216a	0.903333
Osteosarcoma	hsa-mir-30c	0.903333
Glioma	hsa-mir-150	0.903333
Carcinoma, Hepatocellular	hsa-mir-337	0.903333
Retinoblastoma	hsa-mir-106a	0.903333
Mouth Neoplasms	hsa-let-7c	0.901667
Glioma	hsa-mir-370	0.901667
Prostatic Neoplasms	hsa-mir-376c	0.9
Eosinophilic Esophagitis	hsa-mir-181b	0.9
Vascular Diseases	hsa-mir-146a	0.9
Atherosclerosis	hsa-mir-16	0.9
Mouth Neoplasms	hsa-mir-143	0.9
Medulloblastoma	hsa-mir-542	0.9
Lymphoma, Primary Effusion	hsa-mir-155	0.9
Urinary Bladder Neoplasms	hsa-mir-373	0.9
Atrial Fibrillation	hsa-mir-18a	0.9
Crohn Disease	hsa-let-7a	0.9
Schizophrenia	hsa-mir-223	0.9
Carcinoma, Renal Cell	hsa-mir-449a	0.9
Esophageal Neoplasms	hsa-mir-18a	0.9
Colonic Neoplasms	hsa-mir-193b	0.9
Ovarian Neoplasms	hsa-mir-301a	0.9
Melanoma	hsa-mir-491	0.9
Gastrointestinal Neoplasms	hsa-mir-199a	0.9
Leukemia, Lymphocytic, Chronic, B-Cell	hsa-mir-106a	0.9
Nasopharyngeal Neoplasms	hsa-mir-142	0.9
Carcinoma, Hepatocellular	hsa-mir-28	0.9
Eosinophilic Esophagitis	hsa-mir-1	0.9
Muscular Disorders, Atrophic	hsa-mir-34b	0.9
Precursor B-Cell Lymphoblastic Leukemia-Lymphoma	hsa-mir-155	0.9
Pancreatic Neoplasms	hsa-mir-424	0.9
Esophageal Neoplasms	hsa-mir-219	0.9
Endometriosis	hsa-mir-92b	0.9
Prostatic Neoplasms	hsa-mir-372	0.9
Thyroid Neoplasms	hsa-mir-135b	0.9
Medulloblastoma	hsa-mir-107	0.9
Adenocarcinoma	hsa-mir-375	0.9
Nasopharyngeal Neoplasms	hsa-mir-127	0.9
Leukemia	hsa-mir-205	0.9
Carcinoma, Basal Cell	hsa-mir-146a	0.9
Leukemia, Myeloid, Acute	hsa-mir-205	0.9
Heart Failure	hsa-mir-191	0.9
Adenoviridae Infections	hsa-mir-19a	0.9
Diabetic Nephropathies	hsa-mir-146a	0.9
Carcinoma	hsa-mir-219	0.9
Breast Neoplasms	hsa-mir-138	0.9
Leukemia	hsa-mir-93	0.9
Atherosclerosis	hsa-mir-223	0.9
Breast Neoplasms	hsa-mir-361	0.9
Esophageal Neoplasms	hsa-mir-335	0.9
Myotonic Dystrophy	hsa-mir-146a	0.9
Carcinoma	hsa-mir-193b	0.9
Glioma	hsa-mir-184	0.9
Laryngeal Neoplasms	hsa-mir-214	0.9
Hepatitis B	hsa-mir-30c	0.9
Carcinoma, Renal Cell	hsa-mir-149	0.9
Breast Neoplasms	hsa-mir-337	0.9
Pancreatic Neoplasms	hsa-mir-629	0.9
Mesothelioma	hsa-mir-125b	0.9
Lymphoma, Primary Effusion	hsa-mir-17	0.9
Carcinoma	hsa-mir-150	0.9
Head and Neck Neoplasms	hsa-mir-149	0.9
Neoplasms, Squamous Cell	hsa-mir-7	0.9
Pre-Eclampsia	hsa-mir-145	0.9
Endometriosis	hsa-mir-338	0.9
Myocardial Infarction	hsa-mir-145	0.9
Carcinoma, Hepatocellular	hsa-mir-454	0.9
Endometriosis	hsa-mir-452	0.9
Glioblastoma	hsa-mir-30e	0.9
Breast Neoplasms	hsa-mir-378a	0.9
Lupus Erythematosus, Systemic	hsa-mir-210	0.9
Lymphoma	hsa-mir-141	0.9
Heart Failure	hsa-mir-143	0.9
Carcinoma, Hepatocellular	hsa-mir-515	0.9
Stomach Neoplasms	hsa-mir-193a	0.9
Prostatic Neoplasms	hsa-mir-149	0.9
Medulloblastoma	hsa-mir-342	0.9
Adenocarcinoma	hsa-mir-30c	0.9
Head and Neck Neoplasms	hsa-mir-215	0.9
Neoplasms, Squamous Cell	hsa-mir-182	0.9
Hepatitis B	hsa-mir-199a	0.9
Osteosarcoma	hsa-let-7b	0.9
Medulloblastoma	hsa-mir-194	0.9
Mesothelioma	hsa-mir-16	0.9
Glioblastoma	hsa-mir-30b	0.9
Carcinoma, Hepatocellular	hsa-mir-128	0.9
Ovarian Neoplasms	hsa-mir-497	0.9
Eosinophilic Esophagitis	hsa-let-7b	0.9
Adrenocortical Carcinoma	hsa-mir-24	0.9
Carcinoma, Basal Cell	hsa-mir-16	0.9
Eosinophilic Esophagitis	hsa-mir-126	0.9
Neoplasms, Squamous Cell	hsa-mir-15a	0.9
Neoplasms	hsa-mir-10a	0.9
Barrett Esophagus	hsa-mir-221	0.9
Liver Cirrhosis	hsa-mir-34c	0.9
Mesothelioma	hsa-mir-223	0.9
Precursor Cell Lymphoblastic Leukemia-Lymphoma	hsa-mir-34c	0.9
Carcinoma, Renal Cell	hsa-mir-197	0.9
Colorectal Neoplasms	hsa-mir-409	0.9
Azoospermia	hsa-mir-146a	0.9
Adenocarcinoma	hsa-let-7d	0.9
Inflammation	hsa-mir-19b	0.9
Colorectal Neoplasms	hsa-mir-30e	0.9
Atherosclerosis	hsa-mir-181a	0.9
Uterine Cervical Neoplasms	hsa-mir-107	0.9
Breast Neoplasms	hsa-mir-216b	0.9
Head and Neck Neoplasms	hsa-mir-219	0.9
Head and Neck Neoplasms	hsa-mir-497	0.9
Adenocarcinoma	hsa-mir-149	0.9
Myelodysplastic Syndromes	hsa-mir-24	0.9
Prostatic Neoplasms	hsa-mir-638	0.9
Leukemia-Lymphoma, Adult T-Cell	hsa-mir-125b	0.9
Liver Cirrhosis	hsa-mir-125b	0.9
Myelodysplastic Syndromes	hsa-mir-150	0.9
Mouth Neoplasms	hsa-mir-199a	0.898333
Inflammation	hsa-mir-30a	0.896667
Leukemia, Myeloid, Acute	hsa-mir-130a	0.896667
Lupus Erythematosus, Systemic	hsa-mir-15a	0.896667
Ovarian Neoplasms	hsa-mir-342	0.896667
Neoplasms	hsa-mir-130b	0.896667
Neuroblastoma	hsa-mir-125a	0.896667
Liver Neoplasms	hsa-mir-196a	0.896667
Stomach Neoplasms	hsa-mir-491	0.896667
Ovarian Neoplasms	hsa-mir-32	0.896667
Stomach Neoplasms	hsa-mir-99b	0.896667
Azoospermia	hsa-mir-21	0.896667
Pancreatic Neoplasms	hsa-mir-520b	0.896667
Salivary Gland Neoplasms	hsa-mir-7	0.896667
Leukemia, Promyelocytic, Acute	hsa-mir-15a	0.896667
Glioma	hsa-mir-19a	0.896667
Endometrial Neoplasms	hsa-mir-449a	0.896667
Carcinoma, Renal Cell	hsa-mir-491	0.896667
Stomach Neoplasms	hsa-mir-520h	0.896667
Glioblastoma	hsa-mir-30d	0.896667
Nasopharyngeal Neoplasms	hsa-mir-20b	0.896667
Ovarian Neoplasms	hsa-mir-198	0.896667
Carcinoma, Squamous Cell	hsa-mir-194	0.896667
Parkinson Disease	hsa-mir-24	0.896667
Osteosarcoma	hsa-mir-200b	0.896667
Uterine Cervical Neoplasms	hsa-mir-449a	0.896667
Colonic Neoplasms	hsa-mir-497	0.896667
Multiple Myeloma	hsa-mir-22	0.896667
Carcinoma, Hepatocellular	hsa-mir-302d	0.896667
Retinoblastoma	hsa-mir-221	0.896667
Melanoma	hsa-mir-23a	0.896667
Carcinoma, Squamous Cell	hsa-let-7f	0.896667
Leukemia, Lymphocytic, Chronic, B-Cell	hsa-mir-182	0.896667
Adenoviridae Infections	hsa-mir-9	0.896667
Pancreatic Neoplasms	hsa-mir-181c	0.896667
Leukemia, Lymphocytic, Chronic, B-Cell	hsa-mir-18b	0.896667
Multiple Myeloma	hsa-mir-29a	0.896667
Uterine Cervical Neoplasms	hsa-mir-373	0.896667
Colorectal Neoplasms	hsa-mir-520d	0.896667
Lymphoma	hsa-mir-196b	0.896667
Esophageal Neoplasms	hsa-mir-181b	0.896667
Carcinoma	hsa-mir-215	0.896667
Glioblastoma	hsa-mir-100	0.896667
Mouth Neoplasms	hsa-mir-9	0.896667
Adenocarcinoma	hsa-mir-196b	0.896667
Thyroid Neoplasms	hsa-let-7d	0.896667
Leukemia, Lymphocytic, Chronic, B-Cell	hsa-mir-145	0.896667
Stomach Neoplasms	hsa-mir-542	0.896667
Head and Neck Neoplasms	hsa-mir-338	0.896667
Nasopharyngeal Neoplasms	hsa-mir-29a	0.896667
Carcinoma, Hepatocellular	hsa-mir-449a	0.896667
Pre-Eclampsia	hsa-mir-146a	0.896667
Polycythemia Vera	hsa-mir-125b	0.896667
Parkinson Disease	hsa-mir-145	0.896667
Burkitt Lymphoma	hsa-mir-221	0.896667
Schizophrenia	hsa-mir-19b	0.896667
Uterine Cervical Neoplasms	hsa-mir-204	0.896667
Hepatitis B	hsa-mir-34c	0.896667
Lupus Erythematosus, Systemic	hsa-mir-24	0.896667
Urinary Bladder Neoplasms	hsa-mir-335	0.896667
Breast Neoplasms	hsa-mir-517a	0.896667
Urinary Bladder Neoplasms	hsa-let-7i	0.896667
Barrett Esophagus	hsa-mir-126	0.896667
Colorectal Neoplasms	hsa-mir-99b	0.896667
Carcinoma	hsa-mir-18b	0.896667
Lymphoma, Large B-Cell, Diffuse	hsa-mir-125b	0.896667
Neuroblastoma	hsa-mir-126	0.896667
Stomach Neoplasms	hsa-mir-144	0.896667
Stomach Neoplasms	hsa-let-7e	0.896667
Carcinoma	hsa-mir-27a	0.896667
Osteosarcoma	hsa-mir-101	0.896667
Thyroid Neoplasms	hsa-mir-107	0.896667
Schizophrenia	hsa-mir-222	0.896667
Atherosclerosis	hsa-mir-181b	0.896667
Retinoblastoma	hsa-mir-183	0.896667
Leukemia	hsa-mir-29b	0.896667
Carcinoma, Hepatocellular	hsa-mir-323a	0.895
Precursor B-Cell Lymphoblastic Leukemia-Lymphoma	hsa-mir-21	0.893333
Stomach Neoplasms	hsa-mir-216b	0.893333
Musculoskeletal Abnormalities	hsa-mir-21	0.893333
Hepatitis, Chronic	hsa-mir-21	0.893333
Adrenocortical Carcinoma	hsa-mir-302b	0.893333
Stomach Neoplasms	hsa-mir-99a	0.893333
Melanoma	hsa-mir-28	0.893333
Laryngeal Neoplasms	hsa-mir-181b	0.893333
Head and Neck Neoplasms	hsa-mir-194	0.893333
Breast Neoplasms	hsa-mir-211	0.893333
Head and Neck Neoplasms	hsa-mir-224	0.893333
Uterine Cervical Neoplasms	hsa-mir-130a	0.893333
Esophageal Neoplasms	hsa-mir-92b	0.893333
Mycosis Fungoides	hsa-mir-21	0.893333
Stomach Neoplasms	hsa-mir-1246	0.893333
Barrett Esophagus	hsa-mir-16	0.893333
Leukemia, Myeloid, Acute	hsa-mir-373	0.893333
Laryngeal Neoplasms	hsa-mir-143	0.893333
Lymphoma	hsa-mir-193b	0.893333
Endometrial Neoplasms	hsa-mir-372	0.893333
Carcinoma, Non-Small-Cell Lung	hsa-mir-520h	0.893333
Pre-Eclampsia	hsa-mir-18a	0.893333
Neoplasms, Squamous Cell	hsa-mir-199b	0.893333
Osteosarcoma	hsa-mir-199b	0.893333
Medulloblastoma	hsa-mir-23b	0.893333
Coronary Artery Disease	hsa-mir-199a	0.893333
Lymphoma	hsa-mir-29a	0.893333
Head and Neck Neoplasms	hsa-mir-139	0.893333
Carcinoma	hsa-mir-29a	0.893333
Lung Neoplasms	hsa-mir-520c	0.893333
Glioma	hsa-let-7f	0.893333
Neuroblastoma	hsa-mir-142	0.893333
Mouth Neoplasms	hsa-mir-20b	0.893333
Leukemia, Lymphocytic, Chronic, B-Cell	hsa-mir-200a	0.893333
Neoplasms, Squamous Cell	hsa-mir-373	0.893333
Endometrial Neoplasms	hsa-mir-221	0.893333
Retinoblastoma	hsa-mir-7	0.893333
Lung Neoplasms	hsa-mir-625	0.893333
Thyroid Neoplasms	hsa-mir-29b	0.893333
Endometrial Neoplasms	hsa-mir-192	0.893333
Hepatitis B	hsa-mir-10b	0.893333
Urinary Bladder Neoplasms	hsa-mir-372	0.893333
Neoplasms	hsa-mir-215	0.893333
Retinoblastoma	hsa-mir-30a	0.893333
Liver Neoplasms	hsa-mir-133a	0.893333
Colonic Neoplasms	hsa-mir-133a	0.893333
Uterine Cervical Neoplasms	hsa-mir-192	0.893333
Head and Neck Neoplasms	hsa-mir-133b	0.893333
Neuroblastoma	hsa-let-7c	0.893333
Hypertension	hsa-mir-18a	0.893333
Mesothelioma	hsa-mir-18b	0.893333
Pancreatic Neoplasms	hsa-mir-302a	0.893333
Thyroid Neoplasms	hsa-mir-27b	0.893333
Adrenocortical Carcinoma	hsa-mir-372	0.893333
Esophageal Neoplasms	hsa-mir-191	0.893333
Carcinoma	hsa-mir-124	0.893333
Asthma	hsa-mir-29a	0.893333
Leukemia, Lymphocytic, Chronic, B-Cell	hsa-mir-1	0.893333
Myotonic Dystrophy	hsa-mir-126	0.893333
Carcinoma, Squamous Cell	hsa-mir-22	0.893333
Urinary Bladder Neoplasms	hsa-mir-92b	0.893333
Glioma	hsa-mir-22	0.893333
Carcinoma, Non-Small-Cell Lung	hsa-mir-219	0.893333
Osteosarcoma	hsa-mir-196a	0.893333
Lymphoma, Primary Effusion	hsa-mir-16	0.893333
Leukemia-Lymphoma, Adult T-Cell	hsa-mir-221	0.893333
Carcinoma, Hepatocellular	hsa-mir-32	0.893333
Adenocarcinoma	hsa-let-7b	0.893333
Carcinoma	hsa-mir-93	0.893333
Coronary Artery Disease	hsa-mir-125b	0.893333
[truncated: 182,156 more rows]
